# Supplementary material for: Amylin-Calcitonin receptor signaling in the medial preoptic area mediates affiliative social behaviors in female mice
Source: Nat Commun. 2022 Feb 8;13:709. doi: 10.1038/s41467-022-28131-z (PMC8825811; doi:10.1038/s41467-022-28131-z)
Supplement: Supplementary file 4 — Supplementary Data 1 [file 41467_2022_28131_MOESM4_ESM.xlsx]

## Sheet: Sheet1
Figure	Part	test	t-value with degree of freedom for t-tests, exact P-value with degree of freedom for ANOVAs	Abbreviation
1	b	Kruskal-Wallis test with Benjamini-Krieger FDR	p= 0.0099; Benjamini-Krieger FDR: p=0.1867 (MPNm vs. cMPOA), p=0.8950 (MPNm vs. ACNa), p=0.0712 (MPNm vs. ACNp), p=0.1464 (MPNm vs. PDPN), p=0.1464 (cMPOA vs. ACNa), p=0.6283 (cMPOA vs. ACNp), p=0.0056 (cMPOA vs. PDPN), p=0.0528 (ACNa vs. ACNp), p=0.1867 (ACNa vs. PDPN), p=0.0011 (ACNp vs. PDPN)
1	e	Welch's ANOVA with Dunnett's T3 multiple comparison test	p<0.0001, F6,24.07=177.6, df=6; Dunnett's T3 multiple comparison test: p=0.0086 (ISO 0d vs. ISO 2d), p=0.0001(ISO 0d vs. ISO 6d), p=0.0001 (ISO 0d vs. ISO 20d), p=0.004 (ISO 0d vs. COH 8d), p=0.0154 (ISO 0d vs. COH 12d), p=0.2619 (ISO 0d vs. COH 20d), p=0.0002 (ISO 2d vs. ISO 6d), p=0.0001 (ISO 2d vs. ISO 20d), p=0.8175 (ISO 2d vs. COH 8d), p>0.9999 (ISO 2d vs. COH 12d), p=0.09 (ISO 2d vs. COH 20…	Isolation: ISO, Cohousing: COH
1	h	One-way ANOVA with Tukey's multiple comparison test	p<0.0001 F3,11=38.29, df=3; Tukey's multiple comparison test: p<0.0001 (Isolation vs. Unfamiliar female x4), p=0.0015 (Isolation vs. Unfamiliar female x1), p<0.0001 (Isolation vs. Castrated male x4), p=0.0053 (Unfamiliar female x4 vs. Unfamiliar female x1), p=0.9981 (Unfamiliar female x4 vs. Castrated male x4), p=0.0119 (Unfamiliar female x1 vs. Castrated male x4)
1	j	Two-way ANOVA with Sidak's multiple comparison test	Sidak's multiple comparison test: p=0.9936 (Co-housing:RS- vs. Co-housing:RS+), p=0.0022 (Co-housing:RS- vs. Isolation:RS-), p=0.0004 (Co-housing:RS- vs. Isolation:RS+), p=0.0012 (Co-housing:RS+ vs. Isolation:RS-), p=0.0002 (Co-housing:RS+ vs. Isolation:RS+), p>0.9999 (Isolation:RS- vs. Isolation:RS+)	RS: restraint stress
1	m	Two-tailed unpaired t-test	p=0.00057, t=-9.9477, df=4 (c-Fos double-ir/amylin-ir neurons), p=0.00628, t=-5.254, df=4 (amylin double-ir/c-Fos-ir neurons), p=0.22598, t=-1.3491, df=6 (N of amylin-ir neurons) and p=0.06127, t=-2.9245, df=3 (N of c-Fos-ir neurons), Welch's unpaired t-test
1	n	Two-tailed unpaired t-test	p=0.010201, t=5.799697, df=3 (c-Fos double-ir/amylin-ir neurons), p=0.021683, t=4.406062, df=3 (amylin double-ir/c-Fos-ir neurons), p=0.825225, t=0.230684, df=6 (N of amylin-ir neurons), and p=0.822649, t=-0.2362, df=5 (N of c-Fos-ir neurons), Welch's unpaired t-test
1	o	One-way ANOVA with Tukey's multiple comparison test	p<0.0001 F2,9=88.56, df=2; Tukey's multiple comparison test:p<0.0001 (Group vs. Isolation), p<0.0001 (Group vs. Isolation+bedding), p=0.9828 (Isolation vs. Isolation+bedding)
1	q	Two-tailed unpaired t-test	p<0.0001, t=10.80164, df=7, Welch's unpaired t-test
2	c	One-way ANOVA with Tukey's multiple comparison test	sniffing:partition; p=0.0415, F3,36=3.037, df=3; Tukey's multiple comparison test: p=0.9671 (4T vs. 3T), p=0.9875 (CI vs. 3T), p=0.1509 (SI vs. 3T), p=0.9992 (CI vs. 4T), p=0.0576 (SI vs. 4T), p=0.0771 (SI vs. CI), rearing; p<0.00001, F3,36=15.21; Tukey's multiple comparison test: p=0.999453 (4T vs. 3T), p<0.0001 (CI vs. 3T), p=0.000424 (SI vs. 3T), p<0.0001 (CI vs. 4T), p=0.000537 (SI vs. 4T), p…	4T: 4-together, CI: Complete isolation, SI: Somatic isolation, 3T: 3-together
		Welch's ANOVA with Dunnett's T3 multiple comparison test	biting:partition; p=0.001, F3,18.73=8.289, df=3; Dunnett's T3 multiple comparison test: p=0.32 (4T vs. CI), p=0.0034 (4T vs. SI), p=0.5421 (4T vs. 3T), p=0.0107 (CI vs. SI), p>0.9999 (CI vs. 3T), p=0.0119 (SI vs. 3T)
		Welch's ANOVA with Benjamini and Krieger FDR test	digging; p=0.003, F3,17.75=6.778, df=3; Benjamini and Krieger FDR: p=0.0152 (4T vs. CI), p=0.0036 (4T vs, SI), p=0.4055 (4T vs. 3T), p=0.914 (CI vs. SI), p=0.0272 (CI vs. 3T), p=0.0079 (SI vs. 3T)
2	e	Welch's ANOVA with Dunnett's T3 multiple comparison test	t=30 min; p=0.0002, F3,13.39=14.27, df=3; Dunnett's T3 multiple comparison test: p=0.187 (4T vs. CI), p=0.0068 (4T vs. SI), p=0.2581 (4T vs. 3T), p=0.0144 (CI vs. SI), p=0.9742 (CI vs. 3T), p=0.0266 (SI vs. 3T)
2	f	Welch's ANOVA with Dunnett's T3 multiple comparison test	p=0.0028, F3,18.98=6.738, df=3; Dunnett's T3 multiple comparison test: p=0.788 (4T vs. CI), p=0.0048 (4T vs. SI), p=0.3902 (4T vs. 3T), p=0.0134 (CI vs. SI), p=0.9686 (CI vs. 3T), p=0.0274 (SI vs. 3T)
2	h	Kruskal-Wallis test with Benjamini-Krieger FDR	t=180 miin, p=0.0036; Benjamini-Krieger FDR: p=0.0495 (4T vs. CI), p=0.0232 (4T vs. SI), p=0.46 (4T vs. 3T), p=0.7538 (CI vs. SI), p=0.0055 (CI vs. 3T), p=0.002 (SI vs. 3T)
2	i	Kruskal-Wallis test with Benjamini-Hochberg FDR	p=0.0013; Benjamini-Hochberg FDR: p=0.0376 (4T vs. CI), p=0.0376 (4T vs. SI), p=0.2481 (4T vs. 3T), p=0.6886 (CI vs. SI), p=0.0026 (CI vs. 3T), p=0.0026 (SI vs. 3T)
2	l	One-way ANOVA	p=0.834, F3,35=0.288, df=3
2	n	One-way ANOVA with Tukey's multiple comparison test	p<0.0001, F3,25=12.29, df=3; Tukey's multiple comparison test: p=1.0 (4T vs.3T), p<0.001(CI vs. 3T), p=0.0309 (SI vs. 3T), p<0.001 (CI vs. 4T), p=0.0438 (SI vs. 4T), p=0.2161 (SI vs. CI)
3	b	One-way ANOVA with Tukey's multiple comparison test	sniffing:partition; p=0.0168, F2,21=4.993, df=2; Tukey's multiple comparison: p=0.769 (4T vs. 3T), p=0.0432 (4T vs. Re), p=0.0139 (3T vs. Re), rearing; p=0.0818, F2,21=2.827, df=2, biting:partition; p=0.75, F2,21=0.292, df=2, self-grooming; p=0.0797, F2,21=2.861, df=2, eating; p=0.517, F2,21=0.681, df=2, panic; n.a., still, p=0.0002, F2,21=12.74, df=2; Tukey's multiple comparison: p=0.0859 (4T vs…	4-together: 4T, 3-together: 3T, Reunion, Re
		Welch's ANOVA	digging; p=0.0803, F2,3.529=5.606, df=2
		One-way ANOVA with Benjamini-Krieger FDR test	sniffing:peer; p=0.0188, F2,21=4.83, df=2; Benjamini-Krieger FDR: p=0.3907 (4T vs. 3T), p=0.0242 (4T vs. Re), p=0.0055 (3T vs. Re)
3	g	Two tailed paired t-test	N of contact; p=1, t=0, df=7 (Dark-Dark), p=0.01666, t=3.12801, df=7 (Dark-Light), Average duration of contact time; p=0.510669, t=0.692952, df=7 (Dark-Dark), p=0.01373, t=-3.2669, df=7 (Dark-Light), Total contact time; p=0.981967, t=0.023422, df=7 (Dark-Dark), p=0.00427, t=-4.1556, df=7 (Dark-Light), N of fecal boli; p=0.123282, t=-1.75173, df=7 (Dark-Dark), p=0.03956, t=-2.6205, df=6 (Dark-Ligh…
3	i	Two-tailed unpaired t-test	p=0.373900966, t=-1, df=4 (Somatic isolation 2d vs. Reunion), Welch's unpaired t-test
		One-way ANOVA with Dunnett's multiple comparison test	p=0.0511, F2,14=3.705, df=2; Dunnett's multiple comparison test: p=0.4929 (Baseline vs. Dark), p=0.0327 (Baseline vs. Light)
4	c	Two-tailed unpaired t-test	p=1, t=0, df=10 (MPNm), p=0.227819, t=-1.29419, df=9 (cMPOA), p=1, t=-2E-16, df=12 (ACNa), p=0.470953, t=-0.75665, df=8 (ACNp), p=0.244612, t=-1.27017, df=7 (PDPN), p=0.311528, t=-1.05654, df=12 (BSTpr), p=0.013634, t=-3.05715, df=9 (BSTal), p=0.001677, t=-4.94119, df=7 (BSTrh), p=0.113937, t=-1.73205, df=10 (BSTtr), p=0.316854, t=-1.0447, df=12 (BSTov), p=0.057909, t=-2.26493, df=7 (MeAD), p=0.7…
4	e	Two-tailed unpaired t-test	p=0.045021, t=-2.65746, df=5 (MPNm), p=0.012151, t=-3.83778, df=5 (cMPOA), p=0.029085, t=-3.02991, df=5 (ACNa), p=0.13164, t=-1.64191, df=10 (ACNp), p=0.06745, t=-2.22801, df=6 (PDPN), p=0.027911, t=-3.06598, df=5 (BSTpr), p=0.101939, t=-2, df=5 (BSTal), p=0.184378, t=-1.47246, df=7 (BSTrh), p=0.21805, t=-1.40841, df=5 (BSTtr), p=0.249745, t=-1.27412, df=6 (BSTov), p=0.017249, t=-3.50193, df=5 (M…
4	g	One-way ANOVA with Tukey's multiple comparison test	MPNm; p=0.691, F2,15=0.379, df=2, cMPOA; p=0.643, F2,15=0.455, df=2, ACNp; p=0.309, F2,15=1.273, df=2, BSTal; p=0.0313, F2,16=4.334, df=2; Tukey's multiple comparison test: p=0.1383 (Baseline vs. Dark), p=0.0258 (Baseline vs. Light), p=0.6001 (Dark vs. Light), BSTrh; p=0.884, F2,16=0.125, df=2, BSTtr; p=0.391, F2,16=0.996, df=2, BSTov; p=0.941, F2,16=0.061, df=2, MeAD; p=0.0354, F2,16=4.145, df=2…
		Welch's ANOVA	ACNp; p=0.3727, F2,9.373=1.098, df=2, PDPN; p=0.1379, F2,8.393=2.532, df=2
		Welch's ANOVA with Benjamini and Krieger FDR test	BSTpr; p=0.0201, W2,8.236=6.521, df=2; Benjamini and Krieger FDR: p=0.0794 (Baseline vs. Dark), p=0.0194 (Baseline vs. Light), p=0.1881 (Dark vs. Light), MePV; p=0.108, W2,8.931=4.898, df=2; Benjamini and Krieger FDR: p=0.3793 (Baseline vs. Dark), p=0.0373 (baseline vs. Light), p=0.0694 (Dark vs. Light)
5	d	Two-tailed unpaired t-test	c-Fos double-ir/Calcr-ir neurons: p=0.00025, t=-5.5429, df=10 (cMPOA), p=0.11674, t=-1.75836, df=8 (ACNa), p=0.55972, t=-0.60563, df=9 (ACNp), p=0.0055, t=-4.23045, df=6 (MePD), p=0.21084, t=-1.36024, df=8 (BSTpr); Calcr double-ir/c-Fos-ir neurons: p=0.84289, t=0.20696, df=6 (cMPOA), p=0.43719, t=0.83214, df=6 (ACNa), p=0.88943, t=0.14261, df=10 (ACNp), p=0.09565, t=-1.83311, df=9 (MePD), p=0.463…
5	e	Welch's ANOVA	c-Fos double-ir/Calcr-ir neurons; p=0.4425, F2,8.7771=0.89595, df=2 (cMPOA), p=0.5492, F2,9.2782=0.63965, df=2 (ACNa), n.a. (ACNp), p=0.6581, F2,9.327=0.43767, df=2 (BSTpr), p=0.7884, F2,8.8339=0.24431, df=2 (MePD)
		One-way ANOVA	Calcr double-ir/c-Fos-ir neurons;p=0.1457, F2,14=2.217, df=2 (cMPOA), p-0.3399, F2,14=1.167, df=2 (ACNa), p=0.2716, F2,14=1.433, df=2 (ACNp), p=0.3603, F2,14=1.099, df=2 (BSTpr), p=0.8211, F2,15=0.199, df=2 (MePD)
		Welch's ANOVA	N of Calcr-ir neurons; p=0.111, F2,9.0412=2.8308 (cMPOA), p=0.17, F2,9.3078=2.1562, df=2 (ACNa), p=0.4466, F2,9.0629=0.88224, df=2 (ACNp), p=0.6354, F2,8.7799=0.47774, df=2 (BSTpr), p=0.633, F2,9.159=0.48096, df=2 (MePD)
		One-way ANOVA	N of c-Fos-ir neurons; p=0.6746, F2,14=0.4049, df=2 (cMPOA), p=0.9881, F2,14=0.01197, df=2 (ACNa), p=0.2306, F2,14=1.632, df=2 (ACNp), p=0.0591, F2,14=3.485, df=2 (BSTpr), p=0.0791, F2,15=3.019, df=2 (MePD)
5	f	Two-tailed unpaired t-test	c-Fos double-ir/Calcr-ir neurons: p=0.385665, t=0.917582, df=8 (cMPOA), p=0.179488, t=1.625, df=4 (ACNa), p=0.373901, t=1, df=4 (ACNp), p=0.373901, t=1, df=4 (MePD), p=0.646809, t=0.478603, df=7 (BSTpr); Calcr double-ir/c-Fos-ir neurons: p=0.861534, t=-0.18206, df=6 (cMPOA), p=0.195138, t=1.554057, df=4 (ACNa), p=0.373901, t=1, df=4 (ACNp), p=0.373901, t=1, df=4 (MePD), p=0.870049, t=-0.17073, df…
6	b	Two-tailed unpaired t-test	p<0.0001, t=6.954524, df=13, Welch's unpaired t-tast
6	d	Two-tailed unpaired t-test	p=0.2372, t=-1.2227, df=18 (sniffing:partition), p=0.00288, t=3.51369, df=16 (rearing), p=0.03246, t=2.35655, df=15 (digging), p=0.14537, t=1.55728, df=12 (biting:partition), p=0.15722, t=-1.5088, df=12 (self-grooming), p=0.5047, t=0.68155, df=17 (eating), n.a. (panic), p=0.16517, t=-1.4644, df=14 (still), p=0.42096, t=0.82911, df=14 (movement), Welch's unpaired t-test
6	e	Two-tailed unpaired t-test	p=0.02292, t=2.48693, df=18 (45 min), Welch's unpaired t-test
6	f	Two-tailed unpaired t-test	p=0.02814, t=2.44813, df=14, Welch's unpaired t-test
6	g	Two-tailed unpaired t-test	p=0.030099, t=2.380053, df=16 (7.5 min), p=0.039162, t=2.224298, df=18 (12.5 min), Welch's unpaired t-test
6	h	Two-tailed unpaired t-test	p=0.021572, t=2.530168, df=17, Welch's unpaired t-test
6	i	Two-tailed unpaired t-test	p=0.29662, t=-1.07893, df=16 (N of contact), p=0.02031, t=2.54492, df=18 (Total contact time), p=0.07181, t=1.94755, df=14 (Average duration of contact time), Welch's unpaired-t-test
6	k	Two-tailed unpaired t-test	p=0.587918, t=-0.55816, df=11 (sniffing:partition), p=0.159617, t=1.470784, df=17 (rearing), p=0.433941, t=0.807436, df=13 (digging), n.a. (biting:partition), p=0.037577, t=-2.28101, df=15 (self-grooming), p=0.795048, t=-0.26414, df=16 (eating), n.a. (panic), p=0.255055, t=1.180497, df=16 (still), p=0.018033, t=-2.61702, df=17 (movement), p=0.004082, t=3.612228, df=11 (crawling under), p=0.714413…
6	l	Two-tailed unpaired t-test	p=0.1811, t=1.39833, df=16 (1 hr), p=0.34659, t=-1, df=8 (2 hr), p=0.63067, t=-0.4924, df=13 (3 hr), n.a. (4 hr), p=0.34344, t=1, df=9 (5 hr), p=0.34344, t=1, df=9 (6 hr), p=0.34344, t=1, df=9 (7 hr), n.a. (8 hr), Welch's unpaired t-test
6	m	Two-tailed unpaired t-test	p=0.21283, t=1.29759, df=16, Welch's unpaired t-test
7	g	Mann Whitney test	c-Fos double-ir/Calcr-ir neurons: p=0.0286, Calcr double-ir/c-Fos-ir neurons: p=0.0286, N of Calcr-ir neurons: p=0.8857, N of c-Fos-ir neurons: p=0.0286
8	b	Mann Whitney test	p=0.3680
8	c	Mann Whitney test	p=0.6126 (sniffing:partition), p=0.9048 (rearing), p=0.6082 (digging), p=0.0195 (biting:partition), p=0.2403 (self-grooming), p=0.3074 (eating), p>0.9999 (panic), p=0.1407 (still), p=0.1017 (movement)
8	d	Mann Whitney test	p=0.0368 (15 min), p=0.0152 (30 min)
8	e	Mann Whitney test	p=0.0455
8	f	Kruskal-Wallis with Dunn's multiple comparison test	sniffing:partition; p=0.4483, rearing; p=0.4811, digging; p=0.3640, biting:partition; p=0.0333; Dunn's multiple comparison: p=0.2845 (+/+ vs +/-),p=0.0343 (+/+ vs -/-), p>0.9999 (+/- vs -/-), self-grooming; p=0.3752, eating; p=0.8214, panic; n.a., still; p=0.0612, movement; p=0.2597
8	g	Kruskal-Wallis with Dunn's multiple comparison test	15 min; p=0.0480; Dunn's multiple comparison: p=0.1132 (+/+ vs +/-),p=0.0827 (+/+ vs -/-), p>0.9999 (+/- vs -/-), 30 min; p=0.0478; Dunn's multiple comparison: p=0.8290 (+/+ vs +/-),p=0.0494 (+/+ vs -/-), p=0.4713 (+/- vs -/-), 45 min; p=0.0010; Dunn's multiple comparison: p=0.9560 (+/+ vs +/-),p=0.0037 (+/+ vs -/-), p=0.0474 (+/- vs -/-), 60 min; p=0.0002; Dunn's multiple comparison: p=0.4068 (+…
8	h	Kruskal-Wallis with Dunn's multiple comparison test	p=0.0036; Dunn's multiple comparison: p=0.4255 (+/+ vs +/-),p=0.0056 (+/+ vs -/-), p=0.2287 (+/- vs -/-)
8	i	Kruskal-Wallis test	p=0.4094 (2.5 min), p=0.8914 (5 min), p=0.4966 (7.5 min), p=0.5599 (10 min), p=0.7013 (12.5 min), p=0.8595 (15 min), p=0.4902 (17.5 min), p=0.0883 (20 min), p=0.2329 (22.5 min), p=0.2066 (25 min), p=0.2467 (27.5 min), p=0.3446 (30 min)
8	j	Kruskal-Wallis with Dunn's multiple comparison test	p=0.2775
8	k	Kruskal-Wallis with Dunn's multiple comparison test	sniffing:partition; p=0.8444, rearing; p=0.2047, digging; p=0.2624, biting:partition; p=0.2416, self-grooming; p=0.7208, eating; p=0.7672, panic; n.a., still; p=0.2188, movement; p=0.1089 ,crawling under; p=0.5716, allo-grooming; p=0.4547, sniffing:peer; p=0.3935, mounting; n.a., biting:peer; n.a., chasing; n.a.
S1	c	Two-way ANOVA with Sidak's multiple comparison test	Sidak's multiple comparison test: p>0.9999 (Co-housing:- vs. Co-housing:+), p=0.0001 (Co-housing:- vs. Isolation:-), p=0.000 (Co-housing:- vs. Isolation:+), p=0.000 (Co-housing:+ vs. Isolation:-), p=0.000 (Co-housing:+ vs. Isolation:+), p>0.9999 (Isolation:- vs. Isolation:+)
S1	e	One-way ANOVA with Tukey's multiple comparison test	p<0.0001, F6,22=36, df=6, Tukey's multiple comparison test; p<0.0001 (Group vs. Isolation 4d), p<0.0001 (Group vs. Anesthetized mouse), p<0.0001 (Group vs. Cage replacement+Isolation 4d), p<0.0001 (Group vs. Cohousing 3hr/day), p<0.0001 (Group vs. Doll), p<0.0001 (Group vs. Warmed doll), p>0.9999 (Isolation 4d vs. Anesthetized mouse), p>0.9999 (Isolation 4d vs. Cage replacement+Isolation 4d), p=0…
S1	i	Two-tailed unpaired t-test	p=1.89E-05, t=-15.7275, df=5 (N of mounting), p=0.004883, t=-4.80026, df=5 (Total mounting time), Welch's unpaired t-test
S2	b	One-way ANOVA	p=0.6810, F3,36=0.5055, df=3
S2	d	One-way ANOVA	p=0.5967, F3,36=0.6361, df=3
S2	f	Kruskal-Wallis with Dunn's multiple comparison test	p=0.0006; Dunn's multiple comparison: p=0.0187 (Iso 0d vs Iso 6d),p=0.0228 (Iso 0d vs Iso 20d), p>0.9999 (Iso 0d vs COH 20d), p>0.9999 (Iso 6d vs Iso 20d),p=0.0152 (Iso 6d vs COH 20d), p=0.0187 (Iso 20d vs COH 20d)	Isolation: ISO, Cohousing: COH
S2	h	Mann Whitney test	p=0.0022
S3	b	Two-tailed unpaired t-test	p=0.002218, t=-5.75809, df=5 (Total contact time), p=0.02144, t=-3.66741, df=4 (Average duration of contact time), p=0.000271, t=6.161521, df=8 (N of contact), Welch's unpaired t-test
S3	f	Two-tailed unpaired t-test	p=0.029874, t=-3.30212, df=4, Welch's unpaired t-test
S3	g	Two-tailed unpaired t-test	c-Fos double-ir/Calcr-ir neurons: p=0.27832, t=1.32068, df=3 (cMPOA), p=0.391, t=1, df=3 (ACNa), n.a. (ACNp), Calcr double-ir/c-Fos-ir neurons: p=0.31716, t=1.19733, df=3 (cMPOA), p=0.391, t=1, df=3 (ACNa), n.a. (ACNp), N of Calcr-ir neurons: p=0.38899, t=0.92848, df=6 (cMPOA), p=1, t=0, df=5 (ACNa), p=1, t=0, df=3 (ACNp), N of c-Fos-ir neurons: p=0.27975, t=1.21173, df=5 (cMPOA), p=0.48805, t=-0…
S5	b	Simple linear regression	R^2=0.02585, p=0.3960, F1,28=0.7430, Y=-0.09657*X+34.92
S5	c	Simple linear regression	R^2=0.2003, p=0.0131, F1,28=7.014, Y=-0.2358*X+50.39
S5	d	Simple linear regression	R^2=0.7186, p<0.0001, F1,20=51.07, Y=-0.3311*X+97.08
S5	e	Two-tailed unpaired t-test	sniffing; p=0.92896, t=0.09057, df=16, rearing; p=0.71972, t=-0.3652, df=16, digging; p=0.01986, t=2.65396, df=13, biting; p=0.45134, t=-0.7709, df=17, self-grooming; p=0.01034, t=-2.9948, df=13, eating; p=0.92169, t=-0.0998, df=17, panic; n.a., still; p=0.19853, t=1.37709, df=10, movement; p=0.08761, t=1.8125, df=17, Welch's unpaired t-test
S5	f	Two-tailed unpaired t-test	p=0.03584, t=2.27928, df=17 (60 min), Student's unpaired t-test
S5	g	Two-tailed unpaired t-test	p=0.32737, t=1.00846, df=17, Student's unpaired t-test
S5	h	Two-tailed unpaired t-test	p=0.04867, t=2.12371, df=17 (5 min), Student's unpaired t-test
S5	i	Two-tailed unpaired t-test	p=0.04729, t=2.13847, df=17, Student's unpaired t-test
S5	k	Two-tailed unpaired t-test	sniffing:partition; p=0.60482, t=-0.5303, df=13, rearing; p=0.89494, t=0.13488, df=12, digging; p=0.28966, t=1.10387, df=13, biting; p=2.26216, t=-1.964, df=9, self-grooming; p=0.58155, t=-0.5664, df=12, eating; p=0.06788, t=-2.0744, df=9, panic; n.a., still; p=0.55379, t=0.60567, df=15, movement; p=0.94934, t=0.06461, df=15, allo-grooming; p=0.05401, t=-2.1357, df=12, sniffing:peer; p=0.1384, t=…
			crawling under; p=0.04505, t=2.16337, df=17, Student's unpaired t-test
S5	l	Two-tailed unpaired t-test	p=0.016805, t=2.815423, df=11 (1 hr), p=0.03527, t=2.706494, df=6 (2 hr), p=0.039832, t=2.615385, df=6 (6 hr), p=0.030339, t=2.82038, df=6 (7 hr), p=0.045616, t=2.229933, df=12 (8 hr), Welch's unpaired t-test
S5	m	Two-tailed unpaired t-test	p=0.000466, t=6.153124, df=7, Welch's unpaired t-test
S8	b	Mann Whitney test	p=0.8420 (sniffing:partition), p=0.5541 (rearing), p=0.7619 (digging), p=0.1255 (biting:partition), p=0.7619 (self-grooming), p=0.6970 (eating), p>0.9999 (panic), p=0.5022 (still), p=0.4567 (movement)
S8	c	Mann Whitney test	p=0.1948 (15 min), p=0.1926 (30 min), p=0.0260 (45 min), p=0.7835 (60 min), p>0.9999 (75 min), p>0.9999 (90 min), p=0.3723 (105 min), p>0.9999 (120 min)
S8	d	Mann Whitney test	p=0.0606
S8	e	Mann Whitney test	p=0.8766 (2.5 min), p=0.6104 (5 min), p=0.6861 (7.5 min), p=0.6126 (10 min), p=0.1732 (12.5 min), p=0.5087 (15 min), p=0.5022 (17.5 min), p=0.8355 (20 min), p=0.8225 (22.5 min), p=0.1775 (25 min), p=0.2100 (27.5 min), p=0.8485 (30 min)
S8	f	Mann Whitney test	p=0.5368
S8	g	Mann Whitney test	p=0.8896 (sniffing:partition), p=0.5801 (rearing), p=0.7013 (digging), p>0.9999 (biting:partition), p=0.5152 (self-grooming), p=0.0801 (eating), p>0.9999 (panic), p=0.6623 (still), p=0.1385 (movement), p=0.9848 (crawling under), p=0.1234 (allo-grooming), p=0.9589 (sniffing:peer), p>0.9999 (mounting), p>0.9999 (biting:peer), p>0.9999 (chasing)
S8	h	Mann Whitney test	sniffing:partition; p=0.9740, rearing; p=0.6645, digging; p=0.4848, biting:partition; p=0.7944, self-grooming; p=0.9004, eating; p=0.7727, panic; p>0.9999, still; p=0.9610, movement; p=0.9372
S8	i	Mann Whitney test	p=0.6991 (15 min), p=0.7814 (30 min), p=0.9805 (45 min), p>0.9999 (60 min), p=0.5455 (75 min), p=0.8485 (90 min), p>0.9999 (105 min), p=0.4697 (120 min)
S8	j	Mann Whitney test	p=0.9091
S8	k	Mann Whitney test	p=0.8268 (2.5 min), p=0.9610 (5 min), p=0.8420 (7.5 min), p>0.9999 (10 min), p=0.8268 (12.5 min), p=0.3030 (15 min), p=0.4545 (17.5 min), p=0.4545 (20 min), p=0.4545 (22.5 min), p=0.4545 (25 min), p>0.9999 (27.5 min), p>0.9999 (30 min)
S8	l	Mann Whitney test	p=0.4307
S8	m	Mann Whitney test	sniffing:partition; p=0.6277, rearing; p=0.2424, digging; p=0.6104, biting:partition; p>0.9999, self-grooming; p=0.8333, eating; p=0.7273, panic; p>0.9999, still; p=0.8377, movement; p=0.4567 ,crawling under; p=0.9351, allo-grooming; p=>0.9999, sniffing:peer; p=0.5887, mounting; p>0.9999, biting:peer; p>0.9999, chasing; p>0.9999
