# Supplementary material for: Amylin-Calcitonin receptor signaling in the medial preoptic area mediates affiliative social behaviors in female mice
Source: Nat Commun. 2022 Feb 8;13:709. doi: 10.1038/s41467-022-28131-z (PMC8825811; doi:10.1038/s41467-022-28131-z)
Supplement: Supplementary file 6 — Source data [file 41467_2022_28131_MOESM6_ESM.xlsx]

## Sheet: Figure. 1
Figure. 1b
	MPNm	cMPOA	ACNa	ACNp	PDPN
	69.9912	68.4709	0	262.347	0
	17.4978	102.706	29.985	163.967	0
	0	68.4709	29.985	196.76	0
	3	6	1	9	0
	0	7	0	5	0
Figure. 1e
	Time (day)	Isolation										Cohousing
	0	112	78	112	74	121	110	122
	2	30	69	27	48	59	63	76	87	79	46
	6	0	1	0	3	0	2	0				0	0	0	0	0	0
	8											47	18	63	65	19	29
	12											65	47	51	85	46	68
	20	0	1	1	0	0	0					81	94	77	82	82	75
Figure. 1h
	Isolation	Unfamiliar ♀x4	Unfamiliar ♀x1	Castrated ♂x4
	0.5	50.7	39.1	42
	0	66.7	36	65
	0	62	31.3	77.7
	0	71.7	30
Figure. 1j
		-													+
	Cohousing	31.3	10.3	18.3	24.3	48.3	18.6	60.3	27.3	41.3	20.6	29.3	92	53	37	23.3	40	41.3	64.6	36.3	38.6	41	42
	Isolation	0.5	0	0	0										0	0	0	0	0	0
Figure. 1m
	c-Fos double-ir/amylin-ir neurons				amylin double-ir/c-Fos-ir neurons				N of amylin-ir neurons			N of c-Fos-ir neurons
	Isolation 2d	Co-housing			Isolation 2d	Co-housing			Isolation 2d	Co-housing		Isolation 2d	Co-housing
	3.57143	54.8387			1.2987	13.3858			28	31		77	127
	9.52381	72.7273			2.12766	6.01504			21	22		94	266
	0	71.4286			0	9.20245			18	21		98	163
	5.88235	51.7241			1	8.98204			17	29		100	167
Figure. 1n
	c-Fos double-ir/amylin-ir neurons				amylin double-ir/c-Fos-ir neurons				N of amylin-ir neurons			N of c-Fos-ir neurons
	Group	Isolation 2hr			Group	Isolation 2hr			Group	Isolation 2hr		Group	Isolation 2hr
	41.6667	6.66667			14.7059	1.17647			24	15		68	85
	58.3333	4.54545			6.08696	1.44928			12	22		115	69
	29.1667	4			14	1.47059			24	25		50	68
	35.2941	0			7.89474	0			17	11		76	102
Figure. 1o
	Group	Isolation	Isolation+bedding
	107	2	4.3
	83.3	0	2
	134.3	1	2.3
	106.3	15.3	3.3
Figure. 1q
	Group	In-cage isolation
	83.3	1.3
	127.7	0.66
	102.7	2
	90	6
	114
	75.7
	57.7
	75.3

## Sheet: Figure. 2
Figure. 2c
	4T-c										4T-cn										4T-cna										CI-c										CI-cn
panic	0	0	0	0	0	0	0	0	0	0	0	0	0	0	0	0	0	0	0	0	0	0	0	0	0	0	0	0	0	0	0	0	0	0	0	0	0	0	0	0	0	0	0	0	0	0	0	0	0
eating	0	0	0	0	0	0	0	0	0	0	0	0	0	0	0	0	0	0	0	0	0	0	0	0	0	0	0	0	0	0	0	0	0	0	0	0	0	0	0	0	0	0	0	0	0	0	0	0	0
self -grooming	0.066667	0	0.066667	0.166667	0.1	0.1	0	0.033333	0.1	0.133333	0.066667	0	0.066667	0.2	0.1	0.133333	0.2	0.066667	0.1	0.133333	0.066667	0.033333	0.066667	0.2	0.1	0.133333	0.266667	0.066667	0.1	0.133333	0.366667	0.966667	1.26667	0.833333	0.733333	0.5	1.5	0.7	0.666667	1.2	0.6	0.966667	1.26667	0.9	0.733333	0.766667	1.76667	0.933333	0.666667
biting (partition)	0.033333	0	0	0.033333	0.033333	0	0	0.166667	0.066667	0	0.033333	0	0	0.033333	0.033333	0	0	0.166667	0.066667	0	0.033333	0	0	0.033333	0.033333	0	0	0.166667	0.066667	0	0.233333	0.133333	0.133333	0.033333	0.1	0	0.033333	0.033333	0.033333	0.166667	0.233333	0.133333	0.133333	0.033333	0.1	0	0.033333	0.033333	0.033333
digging	0.033333	0	0.033333	0	0	0	0	0.066667	0	0	0.066667	0	0.033333	0	0	0	0	0.066667	0	0	0.166667	0	0.033333	0	0	0	0	0.066667	0	0.033333	0.6	0	0.366667	0.4	0.333333	0	0.066667	0.066667	0.166667	0.033333	0.6	0	0.366667	0.5	0.333333	0	0.066667	0.233333	0.166667
rearing	0.1	0.066667	0.033333	0.033333	0	0	0	0.066667	0.133333	0	0.1	0.066667	0.033333	0.033333	0	0	0	0.066667	0.166667	0	0.1	0.066667	0.033333	0.033333	0.033333	0	0.033333	0.066667	0.166667	0	0.1	0.266667	0.3	0.2	0.133333	0.266667	0	0.133333	0.133333	0.166667	0.133333	0.266667	0.3	0.2	0.133333	0.266667	0	0.133333	0.133333
sniffing (partition)	0.233333	0.633333	0.566667	0.733333	0.566667	0.433333	0.466667	0.666667	1.03333	0.966667	0.233333	0.633333	0.566667	0.733333	0.633333	0.433333	0.466667	0.733333	1.03333	1	0.233333	0.633333	0.566667	0.733333	0.633333	0.433333	0.466667	0.733333	1.03333	1	0.833333	0.4	0.566667	0.6	0.866667	0.566667	0.533333	0.7	0.833333	0.633333	0.866667	0.433333	0.566667	0.6	0.866667	0.566667	0.533333	0.7	0.833333
	4T-c										4T-cn										4T-cna										CI-c										CI-cn
movement	0.666667	0.666667	0.266667	0.4	0.466667	0.666667	0.2	0.433333	0.8	0.5	0.766667	0.866667	0.666667	0.466667	0.633333	0.833333	0.666667	0.833333	0.966667	0.766667	1.06667	1.26667	1.06667	0.5	0.733333	1.1	0.833333	0.933333	1.23333	0.866667	0.566667	1.03333	1.03333	1.03333	0.933333	0.566667	0.6	1	0.766667	0.766667	1.13333	1.5	1.16667	1.2	1.1	1.1	0.833333	1.3	0.8
still	2.3	0.9	1.6	2.46667	2.03333	1.43333	1.63333	1.13333	1.03333	1.56667	2.3	1.23333	1.8	2.46667	2.3	1.8	2.06667	1.3	1.13333	1.8	2.3	1.5	1.83333	2.46667	2.3	2.03333	2.06667	1.33333	1.33333	1.8	0	0.166667	0.133333	0.3	0.033333	1	0.666667	0.466667	1.33333	0.8	0	0.2	0.133333	0.3	0.033333	1.06667	0.666667	0.5	1.33333
Figure. 2e
	Time(min)	4-together									Complete isolation										Somatic isolation										3-together
	15	2	1	0	0	1	1	0	0	0	2	3	0	0	0	0	3	0	0	0	0	7	11	2	2	4	1	7	14	3	2	3	0	0	0	1	0	1	2	3
	30	1	4	0	0	0	0	5	0	0	5	2	0	0	0	0	3	5	2	6	22	6	19	5	2	11	13	14	8	7	6	6	1	0	0	8	2	5	4	0
	45	0	0	0	0	1	0	0	1	0	0	2	0	1	3	3	1	3	0	5	27	4	25	7	2	7	8	11	4	1	11	6	0	0	0	0	0	1	4	0
	60	0	0	0	0	0	0	0	0	0	0	0	0	0	0	0	0	0	0	6	20	5	11	4	0	0	0	5	0	0	10	1	0	0	3	0	0	0	0	0
	75	0	0	0	0	0	0	0	0	0	0	0	0	0	0	0	0	0	0	0	12	0	1	0	0	0	0	1	0	0	0	0	0	0	0	0	0	4	0	0
	90	1	0	0	0	0	0	0	0	0	0	0	0	0	0	0	0	0	0	0	11	0	3	1	0	0	0	0	0	0	0	0	0	0	0	0	0	0	0	0
	105	0	0	0	0	0	0	0	0	0	0	0	0	0	0	0	0	0	0	0	0	0	0	0	1	5	0	0	1	0	0	2	0	0	0	0	0	0	0	0
	120	0	0	0	0	0	0	0	0	0	0	0	5	0	0	0	0	0	0	0	0	0	0	0	1	6	4	0	0	0	0	0	0	0	0	0	0	0	1	0
	135	0	0	0	0	0	0	0	0	0	0	0	1	0	0	0	0	0	0	0	0	0	0	3	0	0	0	0	0	0	0	0	0	0	0	0	0	0	0	0
	150	0	0	0	0	0	0	0	0	0	0	0	0	0	0	0	0	0	0	0	0	0	0	18	0	0	0	0	0	0	0	0	0	2	0	0	0	0	0	0
	165	2	0	0	0	0	0	0	0	0	0	0	0	0	2	6	0	0	0	0	0	3	2	13	0	0	0	0	0	0	0	0	0	0	0	0	0	0	0	0
	180	0	0	0	0	0	0	0	0	0	0	0	0	0	0	7	0	0	0	0	0	1	0	0	0	0	0	0	0	0	0	0	0	5	0	0	0	0	0	0
Figure. 2f
	4-together	Complete isolation	Somatic isolation	3-together
	3	7	49	19
	5	7	17	15
	0	0	55	1
	0	1	14	0
	2	3	6	0
	1	3	22	9
	5	7	22	2
	1	8	32	7
	0	2	26	10
		11	11	3
Figure. 2h
	Time(min)	4-together									Complete isolation										Somatic isolation										3-together
	30	0	0	0	0	0	0	0	0	0	0	0	0	0	0	1	0	1	0	2	0	0	0	0	1	0	0	0	0	0	0	0	0	0	0	0	0	0	0	0
	60	0	0	0	0	0	0	1	0	0	0	0	0	0	10	4	9	7	2	0	0	1	3	1	1	0	0	0	2	0	3	0	0	0	0	0	0	0	0	0
	90	0	0	0	0	0	0	0	0	0	0	0	0	0	0	5	8	0	0	16	0	0	6	0	0	0	0	0	21	0	0	0	0	0	0	0	0	0	0	0
	120	0	0	0	0	0	0	0	6	0	0	0	0	0	15	4	16	0	18	19	7	14	16	0	2	0	0	0	15	0	0	0	0	0	0	0	0	0	0	0
	150	0	0	0	0	5	0	0	0	0	0	0	6	0	0	0	7	0	25	25	13	10	1	0	15	17	16	0	27	0	0	1	0	0	0	0	0	0	0	0
	180	0	0	0	9	0	0	0	0	4	17	0	10	0	9	0	12	0	13	29	30	2	9	0	16	4	20	0	16	0	0	0	0	0	0	0	0	0	0	0
Figure. 2i
	4-together	Complete isolation	Somatic isolation	3-together
	0	17	50	3
	0	0	27	1
	0	16	35	0
	9	0	1	0
	5	34	35	0
	0	14	21	0
	1	52	36	0
	6	8	0	0
	4	58	81	0
		91	0	0
Figure. 2k
	Time(min)	4-together									Complete isolation										Somatic isolation										3-together
	30	13	15	15	17	17	15	6	10	14	8	6	9	12	2	8	11	5	10	3	2	7	7	10	14	6	7	2	2	2	5	9	19	12	11	13	21	14	10	16
	60	15	18	28	16	21	18	0	20	21	26	20	22	23	11	12	19	13	24	11	0	15	11	10	19	19	17	6	20	28	10	18	21	4	17	13	27	15	18	24
	90	3	23	27	6	30	14	0	30	30	30	29	30	30	22	25	21	30	27	8	8	25	21	30	27	30	28	23	9	30	25	13	30	8	21	12	16	25	18	30
	120	0	25	30	3	26	10	0	22	29	30	30	22	29	11	26	12	30	12	11	23	16	13	29	21	17	26	29	14	25	23	9	30	8	29	25	6	30	9	25
	150	2	26	22	30	24	0	26	5	30	18	27	21	28	30	29	22	27	4	4	15	19	27	12	14	11	13	30	3	30	29	14	30	20	5	30	30	30	0	0
	180	8	28	11	21	30	30	30	4	26	13	30	19	30	12	18	16	30	16	1	0	11	18	14	14	26	9	30	14	23	30	19	30	24	0	22	24	30	0	13
Figure. 2l
	4-together	Complete isolation	Somatic isolation	3-together
	41	125	48	122
	135	142	93	82
	133	123	97	160
	93	152	105	76
	148	88	109	83
	87	118	109	115
	62	101	100	124
	91	135	120	144
	150	93	62	55
		38	138	108
Figure. 2n
	4-together	Complete isolation	Somatic isolation	3-together
	94.2507	377.003	502.67	125.668
	0	408.42	282.752	31.4169
	0	439.837	377.003	0
	62.8338	471.253	471.253	125.668
	94.2507	1350.93	439.837	31.4169
	125.668	691.172	251.335	94.2507
		659.755	345.586	0
		754.006
		125.668
[truncated: 71 more columns]

## Sheet: Figure. 3
Figure. 3b
		4T-c										4T-cn										4T-cna										3T-c										3T-cn
	panic	0	0	0	0	0	0	0	0	0	0	0	0	0	0	0	0	0	0	0	0	0	0	0	0	0	0	0	0	0	0	0	0	0	0	0	0	0	0	0	0	0	0	0	0	0	0	0	0
	eating	0	0	0	0	0	0	0	0	0	0	0	0	0	0	0	0	0	0	0	0	0	0	0	0	0	0	0	0	0	0	0.08	0	0	0	0	0	0	0	0	0	0.08	0	0	0	0	0	0	0
	self -grooming	0	0	0	0.08	0.08	0	0	0	0	0.16	0	0	0	0.08	0.08	0	0	0	0	0.16	0	0.08	0	0.08	0.08	0	0.16	0	0	0.16	0	0.08	0	0.4	0.08	0	0	0.08	0	0.08	0	0.08	0	0.4	0.08	0	0	0.08
	biting (partition)	0	0	0	0.08	0	0	0	0	0	0	0	0	0	0.08	0	0	0	0	0	0	0	0	0	0.08	0	0	0	0	0	0	0	0	0	0	0	0	0	0	0.16	0	0	0	0	0	0	0	0	0
	digging	0	0	0.08	0	0	0	0	0	0	0	0.08	0	0.08	0	0	0	0	0	0	0	0.16	0	0.08	0	0	0	0	0	0	0	0	0	0	0.08	0.08	0	0	0	0	0	0	0	0	0.08	0.16	0	0	0
	rearing	0	0	0.08	0.08	0	0	0.08	0	0.24	0	0	0	0.08	0.08	0	0	0.08	0	0.24	0	0	0	0.08	0.08	0.08	0	0.16	0	0.24	0	0	0.08	0	0	0.08	0.08	0	0	0	0	0	0.08	0.08	0	0.08	0.08	0	0
	sniffing (partition)	0	0.32	1.12	1.44	0.64	0.4	0.48	0.96	0.8	1.6	0	0.32	1.12	1.44	0.8	0.4	0.48	1.12	0.8	1.6	0	0.32	1.12	1.44	0.8	0.4	0.48	1.12	0.8	1.6	1.2	1.12	0.16	1.12	1.2	0.96	0.56	0.88	0.8	1.2	1.2	1.12	0.24	1.2	1.28	0.96	0.56	0.88
		4T-c										4T-cn										4T-cna										3T-c										3T-cn
	chasing	0	0	0	0	0	0	0	0	0	0	0	0	0	0	0	0	0	0	0	0	0	0	0	0	0	0	0	0	0	0	0	0	0	0	0	0	0	0	0	0	0	0	0	0	0	0	0	0
	biting (peer)	0	0	0	0	0	0	0	0	0	0	0	0	0	0	0	0	0	0	0	0	0	0	0	0	0	0	0	0	0	0	0	0	0	0	0	0	0	0	0	0	0	0	0	0	0	0	0	0
	mounting	0	0	0	0	0	0	0	0	0	0	0	0	0	0	0	0	0	0	0	0	0	0	0	0	0	0	0	0	0	0	0	0	0	0	0	0	0	0	0	0	0	0	0	0	0	0	0	0
	sniffing (peer)	0	0	0	0	0	0	0	0	0	0	0	0	0.16	0	0	0	0.16	0	0	0	0	0	0.16	0	0	0	0.16	0	0	0	0	0	0	0	0	0	0	0	0	0	0	0.08	0	0	0	0	0	0
	allo -grooming	0	0	0	0	0	0	0	0.24	0	0	0	0	0.08	0	0	0	0	0.24	0	0	0	0	0.08	0	0	0	0	0.24	0	0	0	0	0	0	0	0	0	0	0	0	0.08	0	0	0	0	0	0	0
	crawling under /pushing	0	0.16	0	0.16	0.08	0.08	0.32	0.08	0.08	0	0.08	0.24	0.16	0.24	0.08	0.16	0.4	0.24	0.08	0	0.08	0.32	0.16	0.24	0.08	0.16	0.4	0.24	0.08	0	0.08	0.16	0	0.08	0.08	0	0.24	0	0.08	0.08	0.32	0.16	0.08	0.08	0.08	0	0.24	0
		4T-c										4T-cn										4T-cna										3T-c										3T-cn
	movement	0.96	0.08	0	0.8	0.24	0.24	0.4	0.64	0.48	0.48	1.12	0.4	0.56	0.96	0.56	0.32	1.12	1.2	0.72	0.8	1.44	1.36	1.44	1.04	0.72	1.04	1.36	1.36	1.36	0.8	0.24	0.88	0	1.04	1.2	0.96	0.4	0.96	1.12	0.56	0.72	1.12	0	1.28	1.52	1.28	0.4	1.44
	still	0	0.64	0.56	1.04	1.84	1.44	1.28	0.56	0.88	1.28	0	1.28	0.8	1.04	2.24	1.76	1.36	0.96	1.04	1.44	0	1.92	0.88	1.04	2.24	2.4	1.36	1.04	1.52	1.44	0.24	0.64	1.52	0.48	0.64	0.96	0.56	1.04	0.48	1.36	0.32	0.64	1.68	0.48	0.64	1.28	0.56	1.04
Figure. 3c
	Time(min)	% of Contact				Activity
	-5					176	0	6	45
	-2.5					75	0	9	26
	0					139	7	56	85
	2.5	30	20	40	20	579	270	317	478
	5	0	40	80	0	447	220	211	388
	7.5	10	20	90	10	358	233	223	330
	10	40	60	80	50	267	150	262	327
	12.5	20	70	50	10	305	174	284	147
	15	40	30	80	30	268	125	172	159
	17.5	50	50	100	30	323	206	111	285
	20	30	60	100	50	207	146	49	316
	22.5	100	40	100	50	115	117	33	291
	25	100	100	100	70	44	103	33	72
	27.5	100	100	100	100	32	134	16	110
	30	100	100	100	100	1	18	52	70
	32.5	100	100	100	100	0	3	15	0
	35	100	100	100	100	96	11	3	21
	37.5	100	100	100	100	82	23	8	41
	40	100	100	100	100	13	0	10	5
	42.5	100	100	100	100	4	0	22	0
	45	100	100	100	100	4	0	4	0
	47.5	100	100	100	100	22	21	7	1
	50	100	100	100	100	3	12	6	4
	52.5	100	100	100	100	2	7	10	2
	55	100	100	100	100	10	7	4	2
	57.5	100	100	100	100	4	30	5	2
	60	100	100	100	100	1	51	1	3
Figure. 3g
	N of contact
		Day1								Day2
	Dark→Dark	99	120	69	97	131	46	52	53	102	110	65	111	100	60	61	58
	Dark→Light	122	98	75	75	105	82	122	75	75	38	91	71	50	62	60	53
	Average duration of contact time
		Day1								Day2
	Dark→Dark	1.409	1.857	5.826	3.024	1.608	6.208	5.169	6.048	1.698	1.969	5.834	2.28	1.352	4.92	6.449	5.04
	Dark→Light	1.302	1.472	2.307	1.372	1.744	1.626	1.374	3.205	3.504	8.772	2.257	1.227	5.578	3.954	4.493	6.401
	Total contact time
		Day1								Day2
	Dark→Dark	139.538	222.798	401.969	293.285	210.633	285.555	268.806	320.549	173.226	216.547	379.198	253.05	135.159	295.218	393.416	293.331
	Dark→Light	158.892	144.301	173.049	105.902	183.116	133.313	167.645	240.361	262.807	333.333	205.37	87.091	278.908	245.138	269.592	339.229
	N of fecal boli
		Day1								Day2
	Dark→Dark	19	16	19	16	28	10	19	21	16	26	21	18	30	22	16	26
	Dark→Light	8	31	15	14	22	12	12		27	35	37	28	19	22	12
Figure. 3i
	Somatic isolation 2d	Reunion			Baseline	Dark	Light
	0	0			31.4169	31.4169	502.67
	0	0			31.4169	911.09	534.087
	0	0			31.4169	31.4169	251.335
	0	0			0	62.8338	345.586
	0	157.084			0	0	157.084
						62.8338	879.673
[truncated: 24 more columns]

## Sheet: Figure. 4
Figure. 4c
		3-together							Somatic isolation
	MPNm	279.965	0	192.476	104.987	17.4978	104.987	17.4978	244.969	34.9956	87.4891	52.4934	104.987	69.9912	122.485
	cMPOA	102.706	17.1177	34.2354	0	0	34.2354	0	68.4709	17.1177	0	154.06	34.2354	17.1177	154.06
	ACNa	179.91	29.985	89.955	29.985	0	0	0	179.91	0	29.985	29.985	0	89.955	0
	ACNp	229.553	196.76	65.5867	196.76	360.727	163.967	131.173	196.76	623.073	65.5867	131.173	131.173	131.173	557.487
	PDPN	61.2276	61.2276	61.2276	61.2276	0	0	0	30.6138	30.6138	122.455	0	30.6138	91.8414	275.524
		3-together							Somatic isolation
	BSTpr	25.0752	75.2257	25.0752	0	25.0752	0	50.1504	75.2257	50.1504	25.0752	25.0752	25.0752	75.2257	25.0752
	BSTal	61.9867	0	15.4967	0	0	15.4967	15.4967	108.477	46.49	123.973	46.49	30.9933	30.9933	139.47
	BSTrh	19.065	0	0	0	0	0	0	114.39	19.065	57.1951	76.2602	95.3252	57.1951	38.1301
	BSTtr	16.4209	16.4209	0	0	32.8418	16.4209	16.4209	16.4209	32.8418	0	16.4209	49.2627	32.8418	49.2627
	BSTov	26.3581	26.3581	0	0	0	0	0	0	26.3581	26.3581	0	26.3581	0	26.3581
		3-together							Somatic isolation
	MeAD	55.9159	93.1932	74.5545	18.6386	18.6386	18.6386	37.2773	316.857	149.109	130.47	74.5545	37.2773	74.5545	111.832
	MePD	32.1474	0	32.1474	0	0	32.1474	0	64.2947	0	16.0737	0	0	16.0737	24.1105
	MePV	28.6088	0	114.435	0	0	9.53625	0	38.145	0	9.53625	0	0	38.145	9.53625
	CeM	97.5705	36.5889	73.1779	24.3926	12.1963	12.1963	36.5889	378.086	304.908	195.141	243.926	158.552	134.159	317.104
	CeL	0	0	0	0	0	0	0	52.1689	104.338	0	52.1689	0	26.0845	26.0845
	CeC	16.9791	0	84.8954	0	16.9791	33.9582	33.9582	186.77	16.9791	84.8954	84.8954	67.9163	67.9163	407.498
	AA	45.8344	0	76.3907	0	61.1125	0	15.2781	168.06	61.1125	30.5563	106.947	45.8344	76.3907	137.503
	LA	0	0	75.1145	0	0	0	37.5573	75.1145	0	75.1145	0	37.5573	37.5573	37.5573
	BLA	83.9903	36.3958	83.9903	47.5945	19.5977	53.1939	27.9968	117.587	75.5913	67.1923	55.9935	44.7948	145.583	97.9887
	BMA	62.1483	14.3419	105.174	47.8064	14.3419	71.7096	43.0258	138.639	57.3677	43.0258	28.6838	28.6838	124.297	105.174
Figure. 4e
		Somatic isolation 2d						Reunion
	MPNm	34.9956	0	0	34.9956	104.987	0	332.458	0	594.926	87.4891	472.441	927.384
	cMPOA	0	34.2354	0	0	0	17.1177	222.53	0	102.706	291.001	205.413	222.53
	ACNa	29.985	0	0	29.985	0	0	239.88	29.985	269.865	359.82	149.925	689.655
	ACNp	393.52	229.553	0	655.867	32.7933	65.5867	655.867	98.38	229.553	524.693	524.693	885.42
	PDPN	30.6138	0	0	214.297	30.6138	0	306.138	0	91.8414	704.118	397.979	214.297
		Somatic isolation 2d						Reunion
	BSTpr	0	25.0752	0	0	0	0	225.677	25.0752	0	351.053	401.204	401.204
	BSTal	0	0	0	0	0	0	15.4967	0	0	30.9933	15.4967	0
	BSTrh	0	0	0	0	38.1301	0	38.1301	0	0	76.2602	57.1951	0
	BSTtr	0	0	0	0	16.4209	0	0	0	0	82.1045	0	114.946
	BSTov	0	0	0	0	26.3581	0	26.3581	0	0	26.3581	0	105.432
		Somatic isolation 2d						Reunion
	MeAD	0	0	0	0	0	0	186.386	74.5545	18.6386	223.664	372.773	354.134
	MePD	0	0	8.03684	8.03684	0	16.0737	345.584	8.03684	120.553	184.847	554.542	369.695
	MePV	0	9.53625	0	9.53625	0	0	9.53625	9.53625	0	28.6088	104.899	19.0725
	CeM	24.3926	12.1963	0	12.1963	12.1963	36.5889	0	0	0	48.7852	36.5889	24.3926
	CeL	26.0845	0	0	0	0	0	52.1689	0	0	26.0845	26.0845	0
	CeC	0	0	0	0	0	0	50.9372	0	0	16.9791	67.9163	16.9791
	AA	15.2781	0	0	15.2781	0	15.2781	30.5563	30.5563	15.2781	45.8344	137.503	15.2781
	LA	0	0	0	0	0	37.5573	0	0	0	0	37.5573	0
	BLA	22.3974	2.79968	0	13.9984	8.39903	2.79968	47.5945	0	2.79968	25.1971	125.986	44.7948
	BMA	14.3419	4.78064	0	4.78064	14.3419	0	38.2451	0	14.3419	28.6838	157.761	23.9032
Figure. 4g
		Baseline						Dark							Light
	MPNm	209.974	402.45	69.9912	279.965	0	0	157.48	437.445	542.432	52.4934	69.9912	209.974		507.437	664.917	174.978	34.9956	104.987	69.9912
	cMPOA	171.177	359.472	102.706	0	0	0	102.706	188.295	119.824	17.1177	0	119.824		376.59	205.413	188.295	68.4709	68.4709	17.1177
	ACNa	119.94	209.895	239.88	29.985	29.985	0	389.805	119.94	89.955	89.955	89.955	29.985		479.76	419.79	449.775	89.955	89.955	0
	ACNp	491.9	852.627	229.553	229.553	98.38	0	32.7933	524.693	557.487	163.967	0	163.967		590.28	1246.15	754.247	196.76	262.347	163.967
	PDPN	336.752	61.2276	61.2276	214.297	30.6138	30.6138	91.8414	367.366	673.504	183.683	61.2276	91.8414		734.731	1040.87	979.642	61.2276	367.366	30.6138
		Baseline						Dark							Light
	BSTpr	25.0752	50.1504	25.0752	75.2257	75.2257		0	601.805	250.752	25.0752	125.376	325.978	175.527	75.2257	476.429	802.407	150.451	200.602	351.053	802.407
	BSTal	61.9867	0	15.4967	46.49	0		15.4967	232.45	154.967	61.9867	61.9867	139.47	139.47	77.4833	170.463	309.933	30.9933	77.4833	216.953	201.457
	BSTrh	19.065	95.3252	57.1951	19.065	95.3252		19.065	419.431	57.1951	0	0	38.1301	76.2602	0	247.846	133.455	0	0	19.065	57.1951
	BSTtr	131.367	49.2627	16.4209	0	65.6836		16.4209	410.522	147.788	32.8418	16.4209	16.4209	32.8418	32.8418	246.314	213.472	32.8418	98.5254	98.5254	295.576
	BSTov	52.7162	26.3581	0	158.149	0		0	342.655	26.3581	0	0	26.3581	52.7162	0	210.865	52.7162	26.3581	0	26.3581	26.3581
		Baseline						Dark							Light
	MeAD	0	186.386	111.832	93.1932	0		74.5545	689.63	410.05	149.109	93.1932	820.1	447.327	559.159	447.327	857.377	354.134	18.6386	465.966	708.268
	MePD	144.663	144.663	208.958	32.1474	24.1105		40.1842	265.216	88.4052	80.3684	0	104.479	321.474	120.553	482.211	474.174	104.479	112.516	160.737	458.1
	MePV	104.899	76.29	190.725	47.6813	9.53625		38.145	152.58	104.899	143.044	114.435	200.261	85.8263	257.479	438.668	562.639	181.189	19.0725	143.044	324.233
	CeM	85.3742	378.086	134.159	158.552	73.1779		292.712	292.712	109.767	0	0	73.1779	12.1963	341.497	536.638	475.656	48.7852	48.7852	121.963	109.767
	CeL	0	52.1689	104.338	26.0845	26.0845		26.0845	130.422	0	0	0	26.0845	0	0	391.267	156.507	0	78.2534	0	0
	CeC	33.9582	0	0	0	33.9582		16.9791	67.9163	84.8954	33.9582	0	16.9791	67.9163	33.9582	152.812	101.874	50.9372	0	169.791	101.874
	AA	15.2781	76.3907	15.2781	61.1125	30.5563		15.2781	152.781	122.225	61.1125	0	30.5563	244.45	259.728	290.285	504.179	106.947	45.8344	106.947	168.06
	LA	75.1145	0	75.1145	37.5573	0		0	112.672	0	0	0	37.5573	150.229	0	37.5573	75.1145	37.5573	0	0	187.786
	BLA	50.3942	131.585	36.3958	53.1939	19.5977		41.9952	145.583	109.187	64.3926	61.5929	207.176	209.976	162.381	503.942	389.155	145.583	109.187	111.987	142.784
	BMA	114.735	262.935	28.6838	28.6838	4.78064		23.9032	272.497	124.297	52.587	43.0258	219.91	66.929	124.297	439.819	358.548	143.419	114.735	114.735	224.69

## Sheet: Figure. 5
Figure. 5b
	MPNm	cMPOA	ACNa	ACNp	PDPN		BSTpr	BSTal	BSTrh	BSTtr	BSTov		MeAD	MePD	MePV	CeM	CeL	CeC	AA	LA	BLA	BMA
	69.9912	171.177	59.97	196.76	0		125.376	0	0	0	0		0	152.7	9.53625	0	0	0	0	0	0	0
	34.9956	154.06	119.94	163.967	0		125.376	0	0	0	0		0	136.626	0	0	0	0	0	0	0	0
	17.4978	171.177	209.895	229.553	0		50.1504	0	0	0	0		0	144.663	19.0725	0	26.0845	0	0	0	0	0
	17.4978	205.413	89.955	262.347	0		175.527	0	0	16.4209	0
Figure. 5d
	c-Fos double-ir/Calcr-ir neurons
		Isolation 2d						Reunion
	cMPOA	16.6667	0	25	37.5	0	16.6667	90	71.4286	62.5	66.6667	57.1429	41.6667
	ACNa	0	28.5714	0	40	0	0	80	0	20	75	33.3333	20
	ACNp	0	14.2857	0	20	25	0	0	0	0	25	40	25
	BSTpr	0	83.3333	40		0	25	100	33.3333	66.6667		33.3333	50
	MePD	0	0	0	15.3846	0	0	36.3636	75	38.4615	44.4444	30.7692	12.5
	Calcr double-ir/c-Fos-ir neurons
		Isolation 2d						Reunion
	cMPOA	20	0	66.6667	50	0	33.3333	34.6154	31.25	21.7391	16.6667	26.6667	25
	ACNa	0	66.6667	0	100	0	0	36.3636	0	5	14.2857	8.69565	8.33333
	ACNp	0	11.1111	0	4.16667	4.7619	0	0	0	0	3.0303	8.33333	6.66667
	BSTpr	0	45.4545	20		0	20	6.77966	31.25	20	10.8108	25	14.2857
	MePD	0	0	0	33.3333	0	0	15.3846	5	8.69565		10	11.7647
	N of Calcr-ir neurons
		Isolation 2d						Reunion
	cMPOA	6	8	8	8	11	6	10	7	8	6	7	12
	ACNa	3	7	4	5	4	4	5	4	5	4	6	5
	ACNp	7	7	4	5	4	6	4	6	4	4	5	8
	BSTpr	3	6	5		5	4	2	3	3		3	4
	MePD	14	18	10	13	7	15	11	20	13	9	13	16
	N of c-Fos-ir neurons
		Isolation 2d						Reunion
	cMPOA	5	2	3	6	2	3	26	16	23	24	15	20
	ACNa	15	3	8	2	13	1	11	12	20	21	23	12
	ACNp	13	9	18	24	21	22	16	19	19	33	24	30
	BSTpr	2	11	10		0	5	13	20	23		10	17
	MePD	7	22	5	6	5	6	59	48	25	37	16	14
Figure. 5e
	c-Fos double-ir/Calcr-ir neurons
		Baseline						Dark						Light
	cMPOA	44.4444	27.2727	12.5	20	60	0	0	18.1818	0	25	20	28.5714	14.2857	16.6667	33.3333	25	22.2222
	ACNa	40	33.3333	0	0	25	14.2857	0	0	33.3333	16.6667	0	0	16.6667	0	14.2857	0	28.5714
	ACNp	20	0	0	16.6667	25	0	0	0	16.6667	20	0	0	0	0	0	0	0
	BSTpr	0	25	33.3333	0	0	0	0	20	0	0	20	33.3333	0	0	0	0	25
	MePD	0	0	16.6667	0	0	0	0	7.69231	0	0	4.7619	0	0	0	15.3846	0	0	10.5263
	Calcr double-ir/c-Fos-ir neurons
		Baseline						Dark						Light
	cMPOA	40	30	14.2857	13.3333	42.8571	0	0	14.2857	0	7.14286	14.2857	15.3846	11.1111	9.09091	11.1111	33.3333	10.5263
	ACNa	33.3333	14.2857	0	0	10	5.55556	0	0	11.1111	6.25	0	0	16.6667	0	11.1111	0	25
	ACNp	3.125	0	0	5	10.5263	0	0	0	6.25	4.7619	0	0	0	0	0	0	0
	BSTpr	0	33.3333	20	0	0	0	0	6.66667	0	0	11.1111	7.69231	0	0	0	0	3.84615
	MePD	0	0	42.8571	0	0	0	0	10	0	0	9.09091	0	0	0	6.66667	0	0	18.1818
	N of Calcr-ir neurons
		Baseline						Dark						Light
	cMPOA	9	11	8	10	10	6	10	11	5	4	5	7	7	6	6	4	9
	ACNa	5	3	4	3	4	7	5	6	3	6	6	2	6	6	7	4	7
	ACNp	5	3	5	6	8	4	4	3	6	5	3	4	3	3	6	4	4
	BSTpr	4	4	3	5	4	3	5	5	2	4	5	3	4	4	4	5	4
	MePD	12	13	18	17	16	13	9	13	14	10	21	12	12	16	13	14	5	19
	N of c-Fos-ir neurons
		Baseline						Dark						Light
	cMPOA	10	10	7	15	14	2	3	14	4	14	7	13	9	11	18	3	19
	ACNa	6	7	2	16	10	18	10	6	9	16	5	11	6	21	9	6	8
	ACNp	32	19	13	20	19	18	11	15	16	21	10	17	15	24	13	10	17
	BSTpr	7	3	5	2	2	5	2	15	17	17	9	13	7	20	4	7	26
	MePD	0	7	7	3	13	1	13	10	19	20	11	15	6	3	30	6	9	11
Figure. 5f
	c-Fos double-ir/Calcr-ir neurons
		3-together					Somatic isolation
	cMPOA	14.2857	28.5714	70	54.5455	41.6667	28.5714	11.1111	57.1429	40	12.5
	ACNa	0	14.2857	0	0	16.6667	0	0	0	0	0
	ACNp	0	0	0	60	0	0	0	0	0	0
	BSTpr	20	20	0	50	25	0	0	33.3333	50	0
	MePD	0	16.6667	0	0	0	0	0	0	0	0
	Calcr double-ir/c-Fos-ir neurons
		3-together					Somatic isolation
	cMPOA	14.2857	66.6667	41.1765	31.5789	27.7778	10.5263	14.2857	100	40	33.3333
	ACNa	0	11.1111	0	0	6.66667	0	0	0	0	0
	ACNp	0	0	0	18.75	0	0	0	0	0	0
	BSTpr	12.5	6.66667	0	23.0769	9.09091	0	0	25	33.3333	0
	MePD	0	5.40541	0	0	0	0	0	0	0	0
	N of Calcr-ir neurons
		3-together					Somatic isolation
	cMPOA	7	14	10	11	12	7	9	7	10	8
	ACNa	5	7	5	4	6	4	5	6	4	4
	ACNp	3	3	10	5	4	6	2	6	2	4
	BSTpr	5	5	7	6	4	5	4	6	6	7
	MePD	19	12	14	22	18	18	11	11	25	18
	N of c-Fos-ir neurons
		3-together					Somatic isolation
	cMPOA	7	6	17	19	18	19	7	4	10	3
	ACNa	5	9	12	4	15	5	2	11	10	0
	ACNp	32	27	9	16	13	26	17	15	14	6
	BSTpr	8	15	7	13	11	9	5	8	9	2
	MePD	17	37	16	6	14	9	23	16	8	11

## Sheet: Figure. 6
Figure. 6b
	Cont shRNA	Calcr shRNA
	1.254	0.170758
	0.757737	0.485592
	0.965848	0.154749
	0.629669	0.453575
	0.741729	0.18143
	0.747065	0.133404
	1.43543	0.18143
	1.254	0.485592
	1.37673	0.218783
	0.83778	0.096051
Figure. 6c
		Cont shRNA	Calcr shRNA
	0	0	0
	30	0	3
	60	0	4
	90	0	1
	120	1	2
	150	3	0
	180	1	0
	210	1	0
	240	2	0
	270	2	0
	300	0	0
Figure. 6d
		Cont shRNA										Calcr shRNA
	panic	0	0	0	0	0	0	0	0	0	0	0	0	0	0	0	0	0	0	0	0
	eating	0	0.033333	0.066667	0	0	0.033333	0.133333	0.166667	0.2	0.1	0	0	0.2	0	0	0	0.266667	0	0	0
	self -grooming	0.466667	0.3	0.2	0.633333	0.133333	0.566667	0.1	0.1	0.133333	1.1	0.766667	0.733333	0.633333	2.66667	0.433333	1.43333	0.1	0.2	0.3	0.433333
	biting (partition)	0.8	0.633333	1.43333	0.166667	0.633333	0.5	1.46667	0.2	1	0.033333	0.233333	0.166667	0.566667	0.1	0.533333	0.5	0.433333	0.6	0.233333	0.8
	digging	0.4	0.166667	0.166667	0.166667	0.3	0.4	0.433333	0.5	0.066667	0.166667	0.2	0.1	0.033333	0	0.266667	0.1	0.233333	0.1	0.2	0.233333
	rearing	0.166667	0.266667	0.166667	0.166667	0.133333	0.366667	0.133333	0.233333	0.266667	0.066667	0.133333	0.066667	0.166667	0.033333	0.033333	0.033333	0.166667	0	0.066667	0.1
	sniffing (partition)	0.633333	1.16667	0.866667	0.8	0.933333	0.9	0.533333	0.933333	0.8	0.633333	0.866667	0.933333	1.13333	0.533333	0.866667	1.1	0.866667	1.1	1.1	0.733333
		Cont shRNA										Calcr shRNA
	movement	1.4	1.23333	1.1	1.6	1.73333	1.16667	1	1.66667	1.5	1.4	1.3	1.3	1.23333	0.4	1.63333	0.666667	1.76667	1	1.56667	1.6
	still	0.133333	0.2	0	0.466667	0.133333	0.066667	0.2	0.2	0.033333	0.5	0.5	0.7	0.033333	0.266667	0.233333	0.166667	0.166667	1	0.533333	0
Figure. 6e
		Cont shRNA										Calcr shRNA
	15	3	6	21	4	4	10	16	1	13	0	2	2	4	5	4	8	6	6	3	1
	30	11	13	32	2	17	12	16	7	16	0	7	8	12	1	10	2	5	4	3	16
	45	12	17	36	20	20	7	19	17	6	7	2	2	20	0	6	0	16	0	2	18
	60	0	21	36	6	9	1	4	2	12	0	0	0	20	0	0	0	5	0	0	28
	75	0	14	40	0	0	2	0	0	27	0	3	0	26	0	0	0	0	0	0	38
	90	0	15	40	0	0	4	0	0	30	0	0	0	28	0	0	0	0	0	0	34
	105	5	0	34	0	0	0	0	0	23	0	11	0	37	0	0	0	1	3	0	35
	120	2	0	36	0	10	0	0	0	6	0	0	0	35	0	0	0	1	19	0	14
Figure. 6f
	Cont shRNA	Calcr shRNA
	26	11
	36	12
	89	36
	26	6
	41	20
	29	10
	51	27
	25	10
	35	8
	7	35
Figure. 6g
		Cont shRNA										Calcr shRNA
	2.5	40	60	50	50	30	40	20	60	30	90	40	90	60	70	40	20	60	10	30	20
	5	90	40	70	40	30	50	70	60	10	20	70	100	0	10	40	10	50	40	20	60
	7.5	60	100	30	60	50	30	90	90	60	20	30	60	30	0	30	20	50	30	30	60
	10	40	90	20	80	40	10	100	90	60	50	0	90	60	40	30	60	70	10	30	10
	12.5	100	80	40	0	70	70	100	20	100	50	10	60	20	100	10	30	10	10	50	0
	15	100	100	50	0	20	100	90	30	100	20	50	100	80	90	70	30	0	70	100	30
	17.5	100	100	30	30	50	100	10	80	100	0	100	80	80	100	100	100	50	50	80	80
	20	100	100	30	50	20	100	90	50	100	30	100	80	90	100	40	100	20	70	30	100
	22.5	20	100	90	50	10	100	30	60	100	60	100	70	40	100	30	100	0	30	30	100
	25	90	100	10	100	60	100	100	100	100	90	100	100	10	100	60	100	20	60	30	100
	27.5	100	100	60	100	40	100	80	100	100	100	100	50	80	70	90	100	80	100	100	100
	30	100	100	60	100	100	100	90	100	100	100	100	90	0	100	100	100	30	40	100	100
Figure. 6h
	Cont shRNA	Calcr shRNA
	66	30
	74	80
	42	34
	46	44
	44	30
	40	28
	76	48
	64	20
	52	32
	46	30
Figure. 6i
	N of contact			Total contact time			Average duration of contact time
	Cont shRNA	Calcr shRNA		Cont shRNA	Calcr shRNA		Cont shRNA	Calcr shRNA
	29	40		544.949	323.092		18.791	8.077
	14	23		559.378	610.161		39.956	26.529
	55	38		376.667	289.103		6.848	7.608
	23	28		355.166	334.626		15.442	11.951
	60	52		328.15	221.246		5.469	4.255
	48	28		298.76	197.7		6.224	7.061
	17	51		594.321	340.653		34.96	6.679
	26	56		465.628	176.502		17.909	3.152
	25	51		416.906	259.068		16.676	5.08
	42	40		361.383	248.453		8.604	6.211
Figure. 6k
		Cont shRNA										Calcr shRNA
	panic	0	0	0	0	0	0	0	0	0	0	0	0	0	0	0	0	0	0	0	0
	eating	0	0	0	0.08	0	0	0	0	0.24	0	0	0	0	0.08	0	0.08	0.16	0	0	0.08
	self -grooming	0.48	0	0.08	0.32	0	0.16	0.08	0.24	0.32	0.16	0.4	0.08	0.72	0.48	0.32	0.64	0.08	0.8	0.24	0.24
	biting (partition)	0	0	0	0	0	0	0	0	0	0	0	0	0	0	0	0	0	0	0	0
	digging	0	0	1.28	0.24	0.96	0.64	0.08	0.24	0.16	0.8	0.32	0.16	0.24	0.4	0.8	0.24	0.16	0.16	0.56	0.08
	rearing	0.08	0.32	0.4	0.32	0.24	0.24	0	0.24	0.16	0.16	0	0.08	0.16	0.16	0.16	0.16	0.32	0	0.16	0.24
	sniffing (partition)	0.32	0.16	0.16	0.4	0.24	0.4	0.24	0.4	0.32	0.24	0.56	0	0.48	0	0.08	0.64	0.64	0.16	0.4	0.4
		Cont shRNA										Calcr shRNA
	chasing	0	0	0	0	0	0	0	0	0	0	0	0	0	0	0	0	0	0	0	0
	biting (peer)	0	0	0	0	0	0	0	0	0	0	0	0	0	0	0	0	0	0	0	0
	mounting	0	0	0	0	0	0	0	0	0	0	0	0	0	0	0	0	0	0	0	0
	sniffing (peer)	0.08	0	0.16	0.08	0.08	0.08	0.08	0.08	0.08	0	0.08	0	0.16	0	0.16	0.08	0.24	0.08	0	0
	allo -grooming	0	0.16	0	0.08	0	0	0	0	0	0	0	0	0.08	0	0	0	0.08	0	0.08	0.08
	crawling under /pushing	0.16	0.4	0.16	0	0.08	0.16	0.24	0.16	0.24	0.4	0.08	0	0.08	0.08	0	0.08	0	0	0.08	0.08
		Cont shRNA										Calcr shRNA
	movement	1.68	2.32	1.76	2.16	2.4	2.24	1.52	2.32	2.08	2.24	2.4	2.4	2	2.4	2.48	2.08	2.24	2.72	2.48	2.8
	still	1.2	0.64	0	0.32	0	0.08	1.76	0.32	0.4	0	0.16	1.28	0.08	0.4	0	0	0.08	0.08	0	0
Figure. 6l
		Cont shRNA									Calcr shRNA
	1	91.6667	91.6667	58.3333	100	75	83.3333	66.6667	91.6667	83.3333	83.3333	75	66.6667	91.6667	66.6667	83.3333	50	66.6667	75	83.3333
	2	100	100	100	100	100	100	83.3333	100	100	100	100	100	100	100	100	100	100	100	100
	3	100	100	83.3333	91.6667	100	100	100	100	100	100	91.6667	100	100	91.6667	100	100	100	100	100
	4	100	100	100	100	100	100	100	100	100	100	100	100	100	100	100	100	100	100	100
	5	100	100	100	100	100	100	100	100	100	100	100	100	100	100	100	100	100	83.3333	100
	6	100	100	100	100	100	100	100	100	100	100	41.6667	100	100	100	100	100	100	100	100
	7	100	100	100	100	100	100	100	100	100	100	91.6667	100	100	100	100	100	100	100	100
	8	100	100	100	100	100	100	100	100	100	100	100	100	100	100	100	100	100	100	100
Figure. 6m
	Cont shRNA	Calcr shRNA
	98.9583	97.9167
	98.9583	87.5
	92.7083	95.8333
	98.9583	98.9583
	96.875	94.7917
	97.9167	97.9167
	93.75	93.75
	98.9583	95.8333
	97.9167	94.7917
		97.9167

## Sheet: Figure. 7
Figure. 7g
	c-Fos double-ir/Calcr-ir neurons				N of Calcr-ir neurons
	Vehicle	Amylin			Vehicle	Amylin
	0	30			8	10
	8.33333	40			12	10
	0	50			11	10
	10	36.3636			10	11
	Calcr double-ir/c-Fos-ir neurons				N of c-Fos-ir neurons
	Vehicle	Amylin			Vehicle	Amylin
	0	5.45455			17	58
	2.22222	4.81928			46	87
	0	8.19672			26	66
	3.84615	4.93827			27	85

## Sheet: Figure. 8
Figure. 8b
	Vehicle	CNO
	13	35
	16	12
	11	18
	45	25
	53	50
	3	50
Figure. 8c
		Vehicle						CNO
	panic	0	0	0	0	0	0	0	0	0	0	0	0
	eating	0.066667	0	0	0.033333	0.1	0	0.133333	0.033333	0.4	0	0.2	0
	self -grooming	0.466667	0.233333	0.966667	0.566667	0.433333	0.9	0.033333	0.1	0.166667	0.933333	0.766667	0.333333
	biting (partition)	0.1	0.066667	0.1	0.1	0.8	0.366667	1.43333	1.8	0.2	0.466667	0.466667	1.53333
	digging	0	0.2	0	0.033333	0.133333	0.133333	0.066667	0.166667	0	0.3	0.033333	0.133333
	rearing	0.066667	0.133333	0.066667	0.066667	0.166667	0.133333	0.166667	0.066667	0.1	0.033333	0.233333	0.1
	sniffing (partition)	1.1	0.9	0.433333	0.666667	1	0.9	1.46667	0.833333	1.26667	0.666667	0.466667	1.03333
		Vehicle						CNO
	movement	2.1	1.86667	1.2	1.33333	1.3	1.16667	0.7	1	0.733333	1.33333	1.43333	0.866667
	still	0.1	0.6	1.23333	1.2	0.066667	0.4	0	0	1.13333	0.266667	0.4	0
Figure. 8d
		Vehicle						CNO
	15	2	0	2	0	3	5	13	16	0	10	9	15
	30	0	0	0	0	14	2	28	25	2	5	3	26
	45	1	0	0	1	17	0	42	7	0	0	0	22
	60	1	0	0	1	12	1	36	0	0	0	0	34
	75	0	1	0	0	1	0	30	0	0	0	0	24
	90	1	0	0	0	0	0	29	0	0	0	0	32
	105	1	0	0	0	0	4	25	0	0	0	0	29
	120	4	0	0	0	0	13	30	0	0	20	0	1
Figure. 8e
	Vehicle	CNO
	3	83
	0	48
	2	2
	1	15
	34	12
	7	63
Figure. 8f
		+/+						+/-								-/-
	panic	0	0	0	0	0	0	0	0	0	0	0	0	0	0	0	0	0	0	0	0	0	0
	eating	0	0.033333	0	0	0	0.033333	0	0	0.133333	0	0	0.033333	0	0	0	0	0	0	0	0	0.2	0
	self -grooming	0.366667	0.9	0.166667	0.4	0.3	0.1	0.366667	0.333333	0.466667	0.333333	1.06667	0.4	0.466667	0.366667	0.566667	0.3	0.5	0.333333	0.533333	0.233333	1.2	0.433333
	biting (partition)	1.2	1.03333	1	1.03333	0.466667	1.03333	0.766667	1.26667	0.433333	0.8	0.233333	0.866667	0.366667	0	0	1.1	0.1	0	0.533333	0.866667	0.033333	0
	digging	0.233333	0	0.2	0.066667	0.033333	0.033333	0	0.066667	0	0.066667	0	0.033333	0.066667	0	0	0	0	0.066667	0.133333	0.033333	0.066667	0
	rearing	0.1	0.1	0.133333	0.2	0.3	0.033333	0.066667	0.2	0.233333	0.233333	0.133333	0.1	0.133333	0.3	0.066667	0.2	0.133333	0.1	0.233333	0.066667	0.133333	0.1
	sniffing (partition)	1.06667	0.866667	1.46667	1.13333	1.83333	1.2	1.03333	1.36667	0.933333	1.33333	1.43333	0.8	0.9	0.7	1.53333	1.3	0.3	0.466667	1.2	1.4	0.7	0.1
		+/+						+/-								-/-
	movement	1.03333	1.03333	1.03333	1.16667	0.933333	0.8	1.4	0.766667	1.73333	1.06667	0.866667	1.66667	1.3	2.06667	1	1.1	1.96667	1.5	1.33333	1.36667	0.966667	0.866667
	still	0	0.033333	0	0	0.133333	0.1	0.366667	0	0.066667	0.166667	0.266667	0.1	0.766667	0.566667	0.833333	0	1	1.53333	0.033333	0.033333	0.366667	2.5
Figure. 8g
		+/+						+/-								-/-
	15	9	12	15	6	3	17	1	16	1	2	0	9	3	0	0	10	2	0	11	6	1	0
	30	23	12	13	27	16	17	19	22	8	19	7	13	7	0	1	22	0	0	2	18	0	0
	45	29	22	21	22	18	22	23	26	16	34	4	8	5	3	0	17	0	0	0	12	0	0
	60	33	19	20	30	26	34	8	30	21	33	0	13	2	4	0	10	0	0	0	2	0	0
	75	36	14	1	22	34	25	0	26	15	29	0	7	0	1	0	39	0	0	0	2	0	0
	90	38	0	3	3	23	28	0	16	25	8	0	0	0	0	0	22	0	0	0	0	0	0
	105	33	0	0	0	14	40	0	22	27	0	0	0	2	0	0	3	0	0	0	0	0	0
	120	28	0	0	0	10	7	0	26	5	0	0	0	2	0	0	0	0	0	0	0	0	0
Figure. 8h
	Amylin+/+	Amylin+/-	Amylin-/-
	61	43	1
	46	64	49
	49	25	2
	55	55	0
	37	11	13
	56	30	36
		15	1
		3	0
Figure. 8i
		+/+						+/-								-/-
	2.5	30	50	50	0	30	40	50	30	50	40	40	30	80	10	30	20	30	30	10	80	40	10
	5	20	60	20	30	20	70	30	10	100	30	20	20	70	100	0	30	40	70	0	50	20	100
	7.5	30	10	20	40	40	30	60	0	90	40	20	40	30	60	30	40	10	40	0	60	80	50
	10	40	40	50	0	50	60	30	30	70	70	90	100	40	20	30	20	40	100	10	100	30	0
	12.5	20	60	10	10	80	40	30	40	50	30	70	100	60	10	40	20	40	80	10	100	30	60
	15	20	90	70	10	50	60	30	50	10	50	100	100	80	0	30	40	50	100	10	100	70	80
	17.5	10	90	10	0	30	80	60	30	60	90	80	100	70	0	80	50	40	70	0	100	50	40
	20	30	90	10	20	20	50	90	40	60	50	80	100	40	10	80	70	80	80	80	100	40	70
	22.5	0	100	40	10	50	20	20	30	90	40	100	100	100	0	50	40	40	100	100	100	80	50
	25	20	100	40	0	30	20	10	20	90	50	100	100	80	0	70	50	40	100	30	100	100	50
	27.5	20	100	70	20	40	30	90	40	100	70	100	100	100	0	40	20	40	100	80	100	100	100
	30	40	100	70	100	20	30	80	50	100	70	100	100	100	0	80	50	90	100	100	100	90	100
Figure. 8j
	Amylin+/+	Amylin+/-	Amylin-/-
	23.3333	48.3333	46.6667
	74.1667	30.8333	37.5
	38.3333	72.5	45
	20	52.5	80.8333
	38.3333	75	35.8333
	44.1667	82.5	90.8333
		70.8333	60.8333
		17.5	59.1667
Figure. 8k
		+/+						+/-								-/-
	panic	0	0	0	0	0	0	0	0	0	0	0	0	0	0	0	0	0	0	0	0	0	0
	eating	0.233333	0	0	0.033333	0	0.1	0	0.033333	0	0.1	0	0	0	0.033333	0	0	0.033333	0	0.066667	0	0	0.233333
	self -grooming	0.4	0.066667	0.5	0.466667	0.533333	0.733333	0.466667	0.4	0.233333	0.366667	0.466667	0.166667	0.9	1.1	0.433333	0.433333	1.06667	0.766667	0.3	0.333333	0.766667	0.933333
	biting (partition)	0	0	0.033333	0.033333	0	0	0	0	0	0	0	0	0	0	0	0	0.033333	0	0	0	0	0
	digging	0.1	0	0.266667	0.933333	0.233333	0.3	0.233333	0.466667	0.033333	0.4	0.033333	0	0.033333	0.133333	0	0.366667	0	0.066667	0.033333	0	0.1	0.133333
	rearing	0.366667	0.133333	0.133333	0.433333	0.433333	0.333333	0.166667	0.333333	0.133333	0.533333	0.1	0.1	0.2	0.133333	0.333333	0.633333	0.2	0.066667	0.133333	0	0.1	0.033333
	sniffing (partition)	0.266667	0.433333	0.533333	0.2	0.333333	0.366667	0.666667	0.366667	0.366667	0.266667	0.333333	0.066667	0.4	0.2	0.166667	0.6	0.4	0.333333	1	0.2	0.466667	0.3
		+/+						+/-								-/-
	chasing	0	0	0	0	0	0	0	0	0	0	0	0	0	0	0	0	0	0	0	0	0	0
	biting (peer)	0	0	0	0	0	0	0	0	0	0	0	0	0	0	0	0	0	0	0	0	0	0
	mounting	0	0	0	0	0	0	0	0	0	0	0	0	0	0	0	0	0	0	0	0	0	0
	sniffing (peer)	0.1	0	0.133333	0	0.1	0.066667	0.066667	0.133333	0	0.066667	0	0	0	0.033333	0	0.2	0.033333	0	0	0	0.033333	0
	allo -grooming	0.033333	0.066667	0.033333	0	0.133333	0.2	0.033333	0.166667	0.033333	0	0.1	0	0	0	0	0.033333	0.133333	0.033333	0	0	0	0.233333
	crawling under /pushing	0	0.033333	0.1	0	0	0.066667	0	0.166667	0.266667	0.133333	0.1	0	0	0	0.233333	0.033333	0.033333	0.1	0.033333	0.066667	0	0.066667
		+/+						+/-								-/-
	movement	2.5	1.73333	2.26667	1.86667	2.16667	1.8	2.33333	1.93333	2.23333	2.13333	1.66667	0.7	1.8	1.53333	2.66667	1.7	1.86667	1.03333	1.43333	1.03333	1.2	1.3
	still	0	1.53333	0	0.033333	0.066667	0.033333	0.033333	0	0.633333	0	1.2	2.96667	0.666667	0.833333	0.166667	0	0.2	1.6	1	2.36667	1.33333	0.766667

## Sheet: Figure. S1
Figure. S1c
		-			+
	Cohousing	70	82	51	68	63	77
	Isolation	5	5	7	4	7	4
Figure. S1e
	Group	Isolation 4days	Doll	Warmed doll	Anesthetized mouse	Isolation 4 days+cage replacement	Cohousing
	107	0	9	15	20	12	10
	83.3	0	0	13	2	1	9
	134.3	13			0	4	10
	106.3	20			7	20	19
					14	6	27
					18		46
Figure. S1i
	N of mounting			Total mounting time
	Group	Isolation		Group	Isolation
	0	4		0	30
	0	5		0	21
	0	4		0	11.2
	0	6		0	26.7
	0	5		0	8.6
	0	5		0	10.4

## Sheet: Figure. S2
Figure. S2a
		4-together										Complete isolation										Somatic isolation										3-together
	-15	210	11	159	159	159	61	45	24	38	16	115	2	38	2	15	43	44	194	0	69	27	56	13	18	413	9	59	72	49	13	40	87	7	51	190	21	63	164	45	131
	0	412	67	82	139	197	63	55	120	346	56	164	24	31	102	46	17	159	189	156	33	85	157	51	24	123	33	76	91	29	28	119	454	72	20	656	63	28	95	114	55
	15	412	577	1085	1137	388	830	1214	582	779	335	624	1128	486	548	707	253	343	330	562	482	642	772	620	545	274	170	821	530	545	1169	749	411	256	808	313	387	505	995	1306	626
	30	358	941	545	130	396	528	505	985	610	631	830	376	473	412	557	466	316	457	673	213	327	470	746	684	212	128	661	172	1024	260	751	521	355	374	104	451	551	1144	1263	188
	45	162	587	137	18	4	792	91	63	858	59	138	257	246	96	600	290	235	299	277	216	939	117	782	924	131	183	392	283	201	148	910	483	22	114	124	326	407	792	940	135
	60	29	307	120	18	23	184	630	49	146	0	22	16	91	5	835	34	26	43	87	29	610	76	573	144	13	10	7	52	104	1	433	135	96	11	167	52	3	1054	131	13
	75	85	81	88	7	131	0	51	41	5	6	22	14	2	3	612	21	60	29	86	28	726	5	184	2	33	3	0	42	1	2	209	34	9	25	143	62	8	135	15	9
	90	104	0	46	101	39	0	66	23	2	8	0	5	17	28	1	88	32	166	13	32	372	29	18	18	8	0	20	4	10	2	8	59	53	12	33	1	40	236	54	22
	105	4	19	104	3	7	16	106	14	64	14	3	29	3	18	0	55	55	131	42	40	5	3	5	7	36	32	8	0	93	1	4	8	6	24	3	87	7	20	115	12
	120	7	105	63	34	60	58	98	124	7	98	4	8	26	1	29	510	35	10	66	12	1	11	44	13	223	147	163	3	21	57	168	9	10	12	11	30	9	76	93	51
	135	10	54	49	175	3	0	20	340	18	12	456	10	26	16	1	205	80	3	31	4	31	14	14	124	54	24	86	1	17	15	8	19	32	97	22	23	18	13	26	30
	150	40	3	18	136	13	60	43	69	19	19	239	38	16	15	4	28	31	0	1	130	0	3	9	710	7	4	0	22	15	22	1	57	2	442	4	32	4	64	2	14
	165	103	9	285	20	32	9	50	23	19	0	8	4	9	14	0	23	47	271	21	153	4	789	54	639	12	9	0	0	33	12	1	55	3	200	4	43	14	69	27	31
	180	97	216	3	30	64	36	13	33	79	19	10	3	6	36	1	27	48	71	399	13	2	37	27	29	31	6	12	1	18	8	3	58	47	510	2	20	86	11	10	263
Figure. S2b
	4-together	Complete isolation	Somatic isolation	3-together
	932	1592	1908	2410
	2105	1761	1359	1415
	1767	1205	2148	633
	1285	1056	2153	1296
	788	1864	617	541
	2150	1009	481	1164
	1810	894	1874	1463
	1630	1086	985	2931
	2247	1512	1770	3509
	1025	911	1577	949
Figure. S2c
		4-together			Complete isolation			Somatic iolation			3-together
		AVERAGE	S.E.		AVERAGE	S.E.		AVERAGE	S.E.		AVERAGE	S.E.
	-15	-0.36875	0.150361		-0.45	0.26134		-0.2875	0.168789		-0.2125	0.186851
	-14	-0.2625	0.121764		-0.44375	0.25777		-0.26875	0.148502		-0.18125	0.172917
	-13	-0.1875	0.102909		-0.45	0.250659		-0.26875	0.144653		-0.14375	0.171556
	-12	-0.1125	0.102402		-0.41875	0.248441		-0.26875	0.128442		-0.11875	0.164161
	-11	-0.1	0.102571		-0.41875	0.242787		-0.25625	0.113518		-0.0625	0.149652
	-10	-0.13125	0.08562		-0.4	0.229015		-0.225	0.099128		-0.0375	0.147373
	-9	-0.11875	0.061414		-0.38125	0.215391		-0.19375	0.073627		-0.05	0.14185
	-8	-0.13125	0.064852		-0.39375	0.224198		-0.1625	0.06401		-0.04375	0.129787
	-7	-0.1375	0.07728		-0.3625	0.205565		-0.15625	0.07526		0	0.118951
	-6	-0.14375	0.077979		-0.325	0.165569		-0.125	0.075691		0.01875	0.109072
	-5	-0.16875	0.072798		-0.30625	0.147152		-0.11875	0.070619		0.03125	0.113058
	-4	-0.15	0.079713		-0.25625	0.12341		-0.1	0.055277		0.01875	0.091785
	-3	-0.10625	0.055941		-0.19375	0.093843		-0.0875	0.044876		0.00625	0.069378
	-2	-0.05	0.043501		-0.1	0.06401		-0.075	0.040397		0.0125	0.048233
	-1	-0.0125	0.042492		-0.05625	0.03892		-0.0375	0.03118		-0.00625	0.035417
	0	0	0		0	0		0	0		0	0
	1	-0.06875	0.04002		0.00625	0.047002		-0.10625	0.04375		-0.15	0.057584
	2	-0.05625	0.071837		-0.00625	0.071837		-0.15625	0.054526		-0.2125	0.099565
	3	0.1	0.089462		0.05625	0.080391		-0.08125	0.073391		-0.2	0.118145
	4	0.2875	0.108733		0.23125	0.064583		0.05625	0.103937		-0.0125	0.139381
	5	0.46875	0.101315		0.44375	0.083567		0.2	0.126656		0.2	0.134629
	6	0.6875	0.126724		0.60625	0.112981		0.43125	0.111978		0.36875	0.153786
	7	0.9125	0.117186		0.73125	0.12571		0.65625	0.103854		0.54375	0.161925
	8	1.05	0.145476		0.9	0.138569		0.825	0.106556		0.75625	0.195312
	9	1.18125	0.171404		0.9625	0.142887		0.975	0.121906		0.8625	0.185826
	10	1.35	0.186386		1.16875	0.145252		1.10625	0.12467		0.96875	0.199446
	11	1.425	0.207038		1.275	0.150289		1.175	0.128358		1.09375	0.197478
	12	1.55625	0.215189		1.3	0.154448		1.24375	0.139894		1.175	0.229507
	13	1.66875	0.227083		1.33125	0.158128		1.35	0.144398		1.2	0.246644
	14	1.70625	0.242787		1.40625	0.151454		1.39375	0.149086		1.2625	0.24399
	15	1.75	0.245445		1.475	0.1625		1.4125	0.156514		1.35	0.24601
	16	1.8	0.224537		1.53125	0.181681		1.41875	0.157578		1.3875	0.259841
	17	1.86875	0.240704		1.48125	0.188665		1.45625	0.174317		1.38125	0.266707
	18	1.8625	0.25597		1.54375	0.177279		1.525	0.177071		1.33125	0.260383
	19	1.90625	0.264222		1.65	0.174851		1.56875	0.18551		1.36875	0.280663
	20	1.88125	0.264091		1.61875	0.168338		1.575	0.188147		1.35	0.293181
	21	1.85625	0.251911		1.675	0.183712		1.56875	0.182919		1.35625	0.288833
	22	1.86875	0.255741		1.75	0.168737		1.60625	0.195445		1.31875	0.278178
	23	1.8	0.262335		1.71875	0.170592		1.65625	0.188251		1.325	0.289696
	24	1.7625	0.255631		1.6875	0.200909		1.69375	0.190588		1.33125	0.310975
	25	1.75625	0.255062		1.66875	0.187048		1.69375	0.188987		1.31875	0.315603
	26	1.775	0.260408		1.70625	0.183061		1.71875	0.205237		1.2875	0.314328
	27	1.75625	0.266545		1.7125	0.172603		1.66875	0.217915		1.23125	0.311951
	28	1.69375	0.270905		1.68125	0.181728		1.6875	0.208542		1.225	0.316941
	29	1.6625	0.274526		1.6875	0.178487		1.6875	0.224961		1.20625	0.317194
	30	1.625	0.273544		1.71875	0.194376		1.68125	0.225241		1.28125	0.305228
	31	1.6	0.291548		1.625	0.208542		1.69375	0.195534		1.29375	0.296544
	32	1.56875	0.310193		1.6125	0.220833		1.60625	0.207718		1.225	0.27767
	33	1.55	0.3262		1.60625	0.214705		1.575	0.216667		1.2	0.265623
	34	1.51875	0.330988		1.55	0.203869		1.54375	0.209797		1.2125	0.270384
	35	1.475	0.329694		1.54375	0.202212		1.56875	0.192176		1.1875	0.29945
	36	1.41875	0.319104		1.50625	0.19036		1.6	0.199435		1.15625	0.305654
	37	1.3875	0.313581		1.4875	0.186059		1.6	0.198125		1.125	0.318143
	38	1.31875	0.306675		1.46875	0.187789		1.54375	0.197653		1.075	0.311498
	39	1.2375	0.314411		1.475	0.201168		1.54375	0.204772		1.04375	0.311812
	40	1.14375	0.304488		1.475	0.208999		1.49375	0.199924		1.05	0.293417
	41	1.11875	0.309492		1.4625	0.203741		1.4625	0.205015		1.03125	0.306363
	42	1.11875	0.300528		1.4375	0.211435		1.46875	0.203539		1.03125	0.304516
	43	1.06875	0.292773		1.425	0.222985		1.4875	0.213437		1.01875	0.302198
	44	1.025	0.271506		1.35	0.225962		1.45	0.202802		0.9375	0.29551
	45	0.95	0.251523		1.3	0.225116		1.4	0.206282		0.84375	0.27799
	46	0.9	0.263227		1.23125	0.229744		1.3625	0.2		0.875	0.28747
	47	0.85	0.258233		1.1875	0.23441		1.3	0.199783		0.825	0.282873
	48	0.84375	0.247601		1.10625	0.226318		1.28125	0.21251		0.8125	0.266797
	49	0.825	0.229318		1.08125	0.229555		1.21875	0.211897		0.7875	0.259406
	50	0.80625	0.22716		1.04375	0.225164		1.125	0.213884		0.73125	0.240451
	51	0.8375	0.229015		1.00625	0.221354		1.10625	0.228037		0.71875	0.232037
	52	0.81875	0.216597		0.96875	0.226356		1.09375	0.224624		0.7125	0.263721
	53	0.8125	0.217307		0.90625	0.215552		1.1	0.228256		0.6875	0.268419
	54	0.78125	0.211281		0.85625	0.216115		1.0625	0.237537		0.6	0.257053
	55	0.725	0.2125		0.81875	0.222527		1.025	0.23739		0.51875	0.252083
	56	0.68125	0.21879		0.74375	0.219779		1.0375	0.232028		0.49375	0.256589
	57	0.6375	0.221226		0.675	0.213641		1.0125	0.219057		0.475	0.261406
	58	0.6	0.227303		0.625	0.220676		0.96875	0.220922		0.43125	0.26752
	59	0.575	0.218859		0.5875	0.23184		0.925	0.208083		0.3875	0.26595
	60	0.55	0.216266		0.54375	0.235527		0.9	0.206282		0.375	0.267122
	61	0.525	0.221892		0.51875	0.245453		0.86875	0.211733		0.34375	0.265206
	62	0.51875	0.224004		0.51875	0.245807		0.84375	0.198573		0.3	0.269516
	63	0.4875	0.223179		0.5	0.259707		0.825	0.188608		0.275	0.261074
	64	0.475	0.213722		0.45625	0.250009		0.81875	0.189675		0.25625	0.255232
	65	0.475	0.216747		0.4	0.243884		0.8125	0.192074		0.2125	0.256546
	66	0.44375	0.207801		0.3875	0.244168		0.79375	0.192537		0.2	0.264805
	67	0.43125	0.200791		0.3625	0.250486		0.725	0.19144		0.175	0.250659
	68	0.4	0.19347		0.33125	0.232373		0.69375	0.19642		0.11875	0.240162
	69	0.4	0.189618		0.2875	0.223646		0.6625	0.203101		0.05	0.238776
	70	0.3875	0.182527		0.26875	0.221667		0.61875	0.202298		0.01875	0.226126
	71	0.38125	0.191043		0.2625	0.228939		0.575	0.201082		-0.00625	0.211528
	72	0.41875	0.200271		0.2375	0.22837		0.525	0.200953		-0.01875	0.216316
	73	0.4	0.203101		0.25625	0.228303		0.475	0.195922		-0.025	0.220519
	74	0.41875	0.210417		0.25625	0.224082		0.44375	0.187835		-0.075	0.223179
	75	0.4125	0.213722		0.275	0.224421		0.425	0.174752		-0.1	0.225385
	76	0.4375	0.210613		0.28125	0.228835		0.41875	0.179227		-0.13125	0.234678
	77	0.4625	0.218938		0.2875	0.229394		0.4	0.171341		-0.1625	0.23184
	78	0.45625	0.237546		0.2875	0.229961		0.39375	0.171049		-0.16875	0.225934
	79	0.425	0.248572		0.26875	0.215512		0.3875	0.168428		-0.15625	0.227313
	80	0.43125	0.241963		0.25625	0.212551		0.3625	0.163459		-0.15625	0.232224
	81	0.40625	0.235564		0.225	0.206702		0.38125	0.160417		-0.14375	0.234789
	82	0.39375	0.228987		0.21875	0.200963		0.38125	0.156583		-0.1375	0.221814
	83	0.375	0.222634		0.23125	0.197214		0.3625	0.154448		-0.1125	0.219453
	84	0.34375	0.222488		0.21875	0.190315		0.35	0.155121		-0.11875	0.241064
	85	0.3125	0.224382		0.23125	0.185417		0.3125	0.156458		-0.13125	0.258946
	86	0.26875	0.23031		0.2125	0.191893		0.29375	0.155916		-0.1375	0.276354
	87	0.225	0.229394		0.25	0.196982		0.29375	0.159766		-0.1625	0.268936
	88	0.18125	0.234678		0.2625	0.194722		0.26875	0.16379		-0.16875	0.275449
	89	0.125	0.240983		0.275	0.194142		0.24375	0.167822		-0.1875	0.282597
	90	0.13125	0.248511		0.25625	0.190132		0.21875	0.164372		-0.20625	0.293602
	91	0.09375	0.251946		0.25625	0.193526		0.21875	0.160903		-0.21875	0.300499
	92	0.06875	0.251635		0.25625	0.191497		0.20625	0.16875		-0.25625	0.297479
	93	0.05	0.249965		0.3	0.207666		0.1875	0.171036		-0.3	0.285013
	94	0.05	0.249444		0.325	0.210983		0.18125	0.170643		-0.34375	0.283708
	95	0.04375	0.246864		0.325	0.212418		0.15625	0.177328		-0.35	0.265198
	96	0.06875	0.246934		0.29375	0.20876		0.14375	0.181154		-0.3375	0.257222
	97	0.05625	0.239982		0.2875	0.206912		0.15	0.190075		-0.34375	0.251083
	98	0.06875	0.243215		0.2875	0.215139		0.15	0.194811		-0.31875	0.236887
	99	0.125	0.238266		0.275	0.216145		0.14375	0.195889		-0.31875	0.236887
	100	0.1625	0.248118		0.25	0.213478		0.1	0.19257		-0.3375	0.228256
	101	0.19375	0.261448		0.2125	0.206071		0.0875	0.201815		-0.3625	0.221814
	102	0.225	0.274051		0.19375	0.195089		0.11875	0.201438		-0.4	0.220912
	103	0.225	0.289006		0.16875	0.190269		0.125	0.218502		-0.41875	0.220095
	104	0.20625	0.303202		0.175	0.191802		0.2	0.216466		-0.41875	0.223228
	105	0.21875	0.307495		0.1875	0.198956		0.19375	0.228493		-0.43125	0.223694
	106	0.21875	0.321974		0.175	0.2		0.2	0.233445		-0.4375	0.217706
	107	0.23125	0.3257		0.175	0.201513		0.2125	0.236291		-0.45	0.223374
	108	0.23125	0.337609		0.1875	0.201987		0.2625	0.229507		-0.44375	0.228113
	109	0.25	0.353431		0.19375	0.217197		0.29375	0.234048		-0.46875	0.229403
	110	0.20625	0.358678		0.2	0.215058		0.325	0.242205		-0.4875	0.224343
	111	0.18125	0.361379		0.20625	0.232373		0.31875	0.249209		-0.5	0.225347
	112	0.175	0.36714		0.21875	0.254346		0.31875	0.253354		-0.4875	0.227608
	113	0.18125	0.367453		0.2375	0.259507		0.33125	0.270039		-0.4875	0.244346
	114	0.2	0.376824		0.23125	0.252599		0.35625	0.286267		-0.425	0.250486
	115	0.225	0.388104		0.25	0.260375		0.3625	0.287137		-0.44375	0.25438
	116	0.24375	0.403914		0.25625	0.27567		0.38125	0.298208		-0.45	0.249096
	117	0.25	0.419883		0.25625	0.287387		0.36875	0.296895		-0.45	0.253243
	118	0.24375	0.425781		0.2875	0.299768		0.35625	0.283984		-0.41875	0.26875
	119	0.20625	0.417504		0.30625	0.300239		0.36875	0.270264		-0.475	0.269097
	120	0.18125	0.404451		0.30625	0.297187		0.39375	0.278739		-0.5125	0.263655
	121	0.19375	0.400027		0.28125	0.279703		0.41875	0.281065		-0.49375	0.255232
	122	0.21875	0.383837		0.28125	0.268621		0.4	0.275315		-0.475	0.242635
	123	0.1875	0.382789		0.28125	0.268297		0.39375	0.277959		-0.45	0.242742
	124	0.1875	0.374537		0.3125	0.266634		0.4125	0.278918		-0.4875	0.229885
	125	0.16875	0.341571		0.34375	0.26586		0.41875	0.275292		-0.50625	0.2235
	126	0.13125	0.334172		0.38125	0.256758		0.43125	0.262111		-0.525	0.222088
	127	0.1625	0.296566		0.40625	0.258241		0.4	0.251247		-0.51875	0.204347
	128	0.1875	0.267284		0.40625	0.264386		0.425	0.245939		-0.53125	0.200098
	129	0.2	0.253585		0.425	0.274463		0.4	0.235739		-0.525	0.192796
	130	0.2125	0.237207		0.40625	0.270071		0.375	0.228027		-0.5375	0.194365
	131	0.225	0.228826		0.40625	0.27877		0.35625	0.223617		-0.5625	0.188193
	132	0.24375	0.229062		0.38125	0.282513		0.3375	0.223646		-0.6	0.185452
	133	0.225	0.22577		0.35625	0.266805		0.2875	0.223063		-0.63125	0.181728
	134	0.23125	0.229365		0.36875	0.297333		0.2125	0.22384		-0.65	0.179747
	135	0.2125	0.229961		0.3375	0.293772		0.19375	0.229252		-0.65	0.178049
	136	0.1875	0.228027		0.34375	0.309605		0.16875	0.239366		-0.68125	0.18053
	137	0.175	0.227608		0.35	0.314466		0.125	0.229734		-0.69375	0.179566
	138	0.14375	0.228417		0.3125	0.305477		0.075	0.236033		-0.675	0.171239
	139	0.1125	0.223956		0.3125	0.308446		0.04375	0.219305		-0.7125	0.160889
	140	0.1	0.224421		0.33125	0.308171		-0.01875	0.209797		-0.68125	0.151511
	141	0.0625	0.222439		0.28125	0.283096		-0.0375	0.219137		-0.69375	0.156306
	142	0.03125	0.213326		0.24375	0.268653		-0.09375	0.222488		-0.65	0.168274
	143	0.0125	0.208708		0.21875	0.262409		-0.1	0.240298		-0.65625	0.181202
	144	0.025	0.202244		0.19375	0.261116		-0.13125	0.249209		-0.625	0.188654
	145	0	0.196541		0.18125	0.254891		-0.15	0.243171		-0.63125	0.204007
	146	-0.025	0.186386		0.175	0.246116		-0.16875	0.24225		-0.63125	0.222136
	147	-0.05	0.177463		0.18125	0.24517		-0.175	0.236401		-0.63125	0.23652
	148	-0.0625	0.17873		0.1875	0.245268		-0.1875	0.230677		-0.6	0.259072
	149	-0.075	0.183002		0.18125	0.240162		-0.1875	0.234224		-0.6125	0.26595
	150	-0.08125	0.178012		0.2125	0.236658		-0.15625	0.24407		-0.61875	0.280972
	151	-0.03125	0.184054		0.2375	0.240587		-0.15	0.236658		-0.5875	0.295393
	152	-0.025	0.183333		0.24375	0.230573		-0.15625	0.23685		-0.6375	0.273195
	153	0	0.188654		0.25625	0.229062		-0.1625	0.216747		-0.6125	0.286835
	154	-0.01875	0.192311		0.25625	0.219779		-0.1625	0.208791		-0.63125	0.285112
	155	-0.01875	0.191179		0.2375	0.208083		-0.16875	0.212674		-0.6625	0.271186
	156	0.00625	0.213163		0.2375	0.218064		-0.1375	0.208708		-0.65	0.275473
	157	0.00625	0.224082		0.2375	0.225501		-0.15625	0.204602		-0.66875	0.272758
	158	-0.04375	0.222839		0.21875	0.221706		-0.15625	0.202898		-0.6875	0.268257
	159	-0.0625	0.230865		0.2125	0.230526		-0.125	0.210819		-0.70625	0.270521
	160	-0.08125	0.23663		0.1875	0.221853		-0.1125	0.221618		-0.725	0.275945
	161	-0.0875	0.243349		0.1625	0.213112		-0.1	0.221501		-0.7375	0.285774
	162	-0.10625	0.245807		0.15	0.228066		-0.1125	0.231391		-0.74375	0.280199
	163	-0.10625	0.241891		0.125	0.221657		-0.1375	0.234373		-0.725	0.267641
	164	-0.1125	0.234928		0.1125	0.231015		-0.11875	0.244993		-0.675	0.275095
	165	-0.11875	0.230008		0.09375	0.215954		-0.0875	0.254337		-0.6625	0.263556
	166	-0.08125	0.227847		0.075	0.201298		-0.075	0.261008		-0.65	0.260741
	167	-0.06875	0.235048		0.05	0.200434		-0.1125	0.255631		-0.65625	0.25332
	168	-0.05	0.238958		0.0375	0.197686		-0.11875	0.246406		-0.65625	0.253662
	169	-0.05625	0.24711		0.05	0.19539		-0.15	0.235739		-0.61875	0.274249
	170	-0.05625	0.253183		0.0375	0.202244		-0.1875	0.223024		-0.625	0.275284
	171	-0.03125	0.257568		0.0625	0.222049		-0.20625	0.202427		-0.5625	0.283517
	172	-0.025	0.258233		0.08125	0.237546		-0.20625	0.204347		-0.54375	0.279827
	173	-0.03125	0.264386		0.05625	0.237436		-0.19375	0.198399		-0.5	0.293447
	174	-0.05625	0.268976		0.0875	0.230338		-0.20625	0.177768		-0.50625	0.307664
	175	-0.08125	0.269395		0.05625	0.206754		-0.21875	0.170592		-0.49375	0.314776
	176	-0.0875	0.266504		0.03125	0.195045		-0.25	0.16457		-0.4625	0.321158
	177	-0.06875	0.275512		0	0.192976		-0.2375	0.15997		-0.46875	0.303803
	178	-0.0625	0.275599		-0.025	0.187546		-0.25	0.159208		-0.475	0.307488
	179	-0.0625	0.277951		0	0.190941		-0.24375	0.164425		-0.45625	0.312785
Figure. S2d
	4-together	Complete isolation	Somatic isolation	3-together
	6.9375	60.5	65.3125	76.25
	96.0625	79.6875	12.4375	19.875
	61.875	41.25	70.625	-8.6875
	18.6875	37.3125	57.9375	58.375
	76.0625	86.125	26.875	6.9375
	86.375	76.5	56.125	38.375
	43	32.875	71.875	95.6875
	52.0625	60.875	61.4375	71.625
	51.3125	35.0625	77.5625	55.125
	102.062	67.25	63.0625	31.375
Figure. S2f
	Time(day)	Isolation						Cohousing
	0	96	20	26	4	6	3
	6	0	1	0	0	2	1	0	0	0	0	0	0
	20	1	0	1	1	1	0	6	77	2	106	23	4
Figure. S2h
	Group	Somatic isolation
	15	7
	35	2
	33	13
	50	5
	16	1
	20	1

[truncated: 3 more sheets: Figure. S3, Figure. S5, Figure. S8]
